# Supplementary material for: A Qualitative Modeling Approach for Whole Genome Prediction Using High-Throughput Toxicogenomics Data and Pathway-Based Validation
Source: Front Pharmacol. 2018 Oct 2;9:1072. doi: 10.3389/fphar.2018.01072 (PMC6176017; doi:10.3389/fphar.2018.01072)
Supplement: Supplementary file 2 [file Data_Sheet_2.XLSX]

## Sheet: open_tggates_cel_file_attribute
BARCODE	ARR_DESIGN	EXP_ID	GROUP_ID	INDIVIDUAL_ID	ORGAN	MATERIAL_ID	COMPOUND_NAME	COMPOUND_ABBREVIATION	COMPOUND_NO	SPECIES	EXP_TEST_TYPE	SINGLE_REPEAT_TYPE	SEX_TYPE	STRAIN_TYPE	ADMINISTRATION_ROUTE_TYPE	ANIMAL_AGE(week)	SACRIFICE_PERIOD	DOSE	DOSE_UNIT	DOSE_LEVEL
3017644018	Rat230_2	40	1	1	Liver	B	acetaminophen	APAP	1	Rat	in vivo	Single	Male	Crj:CD(SD)IGS	Gavage	6	3 hr	0	mg/kg	Control
3017804015	Rat230_2	40	1	1	Kidney	A	acetaminophen	APAP	1	Rat	in vivo	Single	Male	Crj:CD(SD)IGS	Gavage	6	3 hr	0	mg/kg	Control
3017644019	Rat230_2	40	1	3	Liver	B	acetaminophen	APAP	1	Rat	in vivo	Single	Male	Crj:CD(SD)IGS	Gavage	6	3 hr	0	mg/kg	Control
3017804016	Rat230_2	40	1	3	Kidney	A	acetaminophen	APAP	1	Rat	in vivo	Single	Male	Crj:CD(SD)IGS	Gavage	6	3 hr	0	mg/kg	Control
3017644020	Rat230_2	40	1	5	Liver	B	acetaminophen	APAP	1	Rat	in vivo	Single	Male	Crj:CD(SD)IGS	Gavage	6	3 hr	0	mg/kg	Control
3017804017	Rat230_2	40	1	5	Kidney	A	acetaminophen	APAP	1	Rat	in vivo	Single	Male	Crj:CD(SD)IGS	Gavage	6	3 hr	0	mg/kg	Control
3017644030	Rat230_2	40	2	1	Liver	B	acetaminophen	APAP	1	Rat	in vivo	Single	Male	Crj:CD(SD)IGS	Gavage	6	6 hr	0	mg/kg	Control
3017808009	Rat230_2	40	2	1	Kidney	B	acetaminophen	APAP	1	Rat	in vivo	Single	Male	Crj:CD(SD)IGS	Gavage	6	6 hr	0	mg/kg	Control
3017645001	Rat230_2	40	2	4	Liver	B	acetaminophen	APAP	1	Rat	in vivo	Single	Male	Crj:CD(SD)IGS	Gavage	6	6 hr	0	mg/kg	Control
3017808010	Rat230_2	40	2	4	Kidney	B	acetaminophen	APAP	1	Rat	in vivo	Single	Male	Crj:CD(SD)IGS	Gavage	6	6 hr	0	mg/kg	Control
3017645002	Rat230_2	40	2	5	Liver	B	acetaminophen	APAP	1	Rat	in vivo	Single	Male	Crj:CD(SD)IGS	Gavage	6	6 hr	0	mg/kg	Control
3017808011	Rat230_2	40	2	5	Kidney	B	acetaminophen	APAP	1	Rat	in vivo	Single	Male	Crj:CD(SD)IGS	Gavage	6	6 hr	0	mg/kg	Control
3017645012	Rat230_2	40	3	2	Liver	B	acetaminophen	APAP	1	Rat	in vivo	Single	Male	Crj:CD(SD)IGS	Gavage	6	9 hr	0	mg/kg	Control
3017811019	Rat230_2	40	3	2	Kidney	A	acetaminophen	APAP	1	Rat	in vivo	Single	Male	Crj:CD(SD)IGS	Gavage	6	9 hr	0	mg/kg	Control
3017645013	Rat230_2	40	3	4	Liver	B	acetaminophen	APAP	1	Rat	in vivo	Single	Male	Crj:CD(SD)IGS	Gavage	6	9 hr	0	mg/kg	Control
3017811020	Rat230_2	40	3	4	Kidney	A	acetaminophen	APAP	1	Rat	in vivo	Single	Male	Crj:CD(SD)IGS	Gavage	6	9 hr	0	mg/kg	Control
3017645014	Rat230_2	40	3	5	Liver	B	acetaminophen	APAP	1	Rat	in vivo	Single	Male	Crj:CD(SD)IGS	Gavage	6	9 hr	0	mg/kg	Control
3017811021	Rat230_2	40	3	5	Kidney	A	acetaminophen	APAP	1	Rat	in vivo	Single	Male	Crj:CD(SD)IGS	Gavage	6	9 hr	0	mg/kg	Control
3017645024	Rat230_2	40	4	2	Liver	B	acetaminophen	APAP	1	Rat	in vivo	Single	Male	Crj:CD(SD)IGS	Gavage	6	24 hr	0	mg/kg	Control
3017814021	Rat230_2	40	4	2	Kidney	C	acetaminophen	APAP	1	Rat	in vivo	Single	Male	Crj:CD(SD)IGS	Gavage	6	24 hr	0	mg/kg	Control
3017645025	Rat230_2	40	4	3	Liver	B	acetaminophen	APAP	1	Rat	in vivo	Single	Male	Crj:CD(SD)IGS	Gavage	6	24 hr	0	mg/kg	Control
3017814022	Rat230_2	40	4	3	Kidney	A	acetaminophen	APAP	1	Rat	in vivo	Single	Male	Crj:CD(SD)IGS	Gavage	6	24 hr	0	mg/kg	Control
3017645026	Rat230_2	40	4	4	Liver	B	acetaminophen	APAP	1	Rat	in vivo	Single	Male	Crj:CD(SD)IGS	Gavage	6	24 hr	0	mg/kg	Control
3017814023	Rat230_2	40	4	4	Kidney	C	acetaminophen	APAP	1	Rat	in vivo	Single	Male	Crj:CD(SD)IGS	Gavage	6	24 hr	0	mg/kg	Control
3017644021	Rat230_2	40	11	1	Liver	B	acetaminophen	APAP	1	Rat	in vivo	Single	Male	Crj:CD(SD)IGS	Gavage	6	3 hr	300	mg/kg	Low
3017804018	Rat230_2	40	11	1	Kidney	B	acetaminophen	APAP	1	Rat	in vivo	Single	Male	Crj:CD(SD)IGS	Gavage	6	3 hr	300	mg/kg	Low
3017644022	Rat230_2	40	11	2	Liver	B	acetaminophen	APAP	1	Rat	in vivo	Single	Male	Crj:CD(SD)IGS	Gavage	6	3 hr	300	mg/kg	Low
3017804019	Rat230_2	40	11	2	Kidney	A	acetaminophen	APAP	1	Rat	in vivo	Single	Male	Crj:CD(SD)IGS	Gavage	6	3 hr	300	mg/kg	Low
3017644023	Rat230_2	40	11	4	Liver	B	acetaminophen	APAP	1	Rat	in vivo	Single	Male	Crj:CD(SD)IGS	Gavage	6	3 hr	300	mg/kg	Low
3017804020	Rat230_2	40	11	4	Kidney	A	acetaminophen	APAP	1	Rat	in vivo	Single	Male	Crj:CD(SD)IGS	Gavage	6	3 hr	300	mg/kg	Low
3017645003	Rat230_2	40	12	1	Liver	B	acetaminophen	APAP	1	Rat	in vivo	Single	Male	Crj:CD(SD)IGS	Gavage	6	6 hr	300	mg/kg	Low
3017808012	Rat230_2	40	12	1	Kidney	B	acetaminophen	APAP	1	Rat	in vivo	Single	Male	Crj:CD(SD)IGS	Gavage	6	6 hr	300	mg/kg	Low
3017645004	Rat230_2	40	12	2	Liver	B	acetaminophen	APAP	1	Rat	in vivo	Single	Male	Crj:CD(SD)IGS	Gavage	6	6 hr	300	mg/kg	Low
3017808013	Rat230_2	40	12	2	Kidney	A	acetaminophen	APAP	1	Rat	in vivo	Single	Male	Crj:CD(SD)IGS	Gavage	6	6 hr	300	mg/kg	Low
3017645005	Rat230_2	40	12	5	Liver	B	acetaminophen	APAP	1	Rat	in vivo	Single	Male	Crj:CD(SD)IGS	Gavage	6	6 hr	300	mg/kg	Low
3017808014	Rat230_2	40	12	5	Kidney	A	acetaminophen	APAP	1	Rat	in vivo	Single	Male	Crj:CD(SD)IGS	Gavage	6	6 hr	300	mg/kg	Low
3017645015	Rat230_2	40	13	2	Liver	B	acetaminophen	APAP	1	Rat	in vivo	Single	Male	Crj:CD(SD)IGS	Gavage	6	9 hr	300	mg/kg	Low
3017811022	Rat230_2	40	13	2	Kidney	B	acetaminophen	APAP	1	Rat	in vivo	Single	Male	Crj:CD(SD)IGS	Gavage	6	9 hr	300	mg/kg	Low
3017645016	Rat230_2	40	13	3	Liver	B	acetaminophen	APAP	1	Rat	in vivo	Single	Male	Crj:CD(SD)IGS	Gavage	6	9 hr	300	mg/kg	Low
3017811023	Rat230_2	40	13	3	Kidney	A	acetaminophen	APAP	1	Rat	in vivo	Single	Male	Crj:CD(SD)IGS	Gavage	6	9 hr	300	mg/kg	Low
3017645017	Rat230_2	40	13	4	Liver	B	acetaminophen	APAP	1	Rat	in vivo	Single	Male	Crj:CD(SD)IGS	Gavage	6	9 hr	300	mg/kg	Low
3017811024	Rat230_2	40	13	4	Kidney	A	acetaminophen	APAP	1	Rat	in vivo	Single	Male	Crj:CD(SD)IGS	Gavage	6	9 hr	300	mg/kg	Low
3017645027	Rat230_2	40	14	1	Liver	B	acetaminophen	APAP	1	Rat	in vivo	Single	Male	Crj:CD(SD)IGS	Gavage	6	24 hr	300	mg/kg	Low
3017814024	Rat230_2	40	14	1	Kidney	A	acetaminophen	APAP	1	Rat	in vivo	Single	Male	Crj:CD(SD)IGS	Gavage	6	24 hr	300	mg/kg	Low
3017645028	Rat230_2	40	14	4	Liver	B	acetaminophen	APAP	1	Rat	in vivo	Single	Male	Crj:CD(SD)IGS	Gavage	6	24 hr	300	mg/kg	Low
3017814025	Rat230_2	40	14	4	Kidney	A	acetaminophen	APAP	1	Rat	in vivo	Single	Male	Crj:CD(SD)IGS	Gavage	6	24 hr	300	mg/kg	Low
3017645029	Rat230_2	40	14	5	Liver	B	acetaminophen	APAP	1	Rat	in vivo	Single	Male	Crj:CD(SD)IGS	Gavage	6	24 hr	300	mg/kg	Low
3017814026	Rat230_2	40	14	5	Kidney	B	acetaminophen	APAP	1	Rat	in vivo	Single	Male	Crj:CD(SD)IGS	Gavage	6	24 hr	300	mg/kg	Low
3017644024	Rat230_2	40	16	1	Liver	B	acetaminophen	APAP	1	Rat	in vivo	Single	Male	Crj:CD(SD)IGS	Gavage	6	3 hr	600	mg/kg	Middle
3017804021	Rat230_2	40	16	1	Kidney	A	acetaminophen	APAP	1	Rat	in vivo	Single	Male	Crj:CD(SD)IGS	Gavage	6	3 hr	600	mg/kg	Middle
3017644025	Rat230_2	40	16	2	Liver	B	acetaminophen	APAP	1	Rat	in vivo	Single	Male	Crj:CD(SD)IGS	Gavage	6	3 hr	600	mg/kg	Middle
3017804022	Rat230_2	40	16	2	Kidney	A	acetaminophen	APAP	1	Rat	in vivo	Single	Male	Crj:CD(SD)IGS	Gavage	6	3 hr	600	mg/kg	Middle
3017644026	Rat230_2	40	16	3	Liver	B	acetaminophen	APAP	1	Rat	in vivo	Single	Male	Crj:CD(SD)IGS	Gavage	6	3 hr	600	mg/kg	Middle
3017804023	Rat230_2	40	16	3	Kidney	A	acetaminophen	APAP	1	Rat	in vivo	Single	Male	Crj:CD(SD)IGS	Gavage	6	3 hr	600	mg/kg	Middle
3017645006	Rat230_2	40	17	1	Liver	B	acetaminophen	APAP	1	Rat	in vivo	Single	Male	Crj:CD(SD)IGS	Gavage	6	6 hr	600	mg/kg	Middle
3017808015	Rat230_2	40	17	1	Kidney	B	acetaminophen	APAP	1	Rat	in vivo	Single	Male	Crj:CD(SD)IGS	Gavage	6	6 hr	600	mg/kg	Middle
3017645007	Rat230_2	40	17	2	Liver	B	acetaminophen	APAP	1	Rat	in vivo	Single	Male	Crj:CD(SD)IGS	Gavage	6	6 hr	600	mg/kg	Middle
3017808016	Rat230_2	40	17	2	Kidney	A	acetaminophen	APAP	1	Rat	in vivo	Single	Male	Crj:CD(SD)IGS	Gavage	6	6 hr	600	mg/kg	Middle
3017645008	Rat230_2	40	17	4	Liver	B	acetaminophen	APAP	1	Rat	in vivo	Single	Male	Crj:CD(SD)IGS	Gavage	6	6 hr	600	mg/kg	Middle
3017808017	Rat230_2	40	17	4	Kidney	A	acetaminophen	APAP	1	Rat	in vivo	Single	Male	Crj:CD(SD)IGS	Gavage	6	6 hr	600	mg/kg	Middle
3017645018	Rat230_2	40	18	1	Liver	B	acetaminophen	APAP	1	Rat	in vivo	Single	Male	Crj:CD(SD)IGS	Gavage	6	9 hr	600	mg/kg	Middle
3017811025	Rat230_2	40	18	1	Kidney	A	acetaminophen	APAP	1	Rat	in vivo	Single	Male	Crj:CD(SD)IGS	Gavage	6	9 hr	600	mg/kg	Middle
3017645019	Rat230_2	40	18	3	Liver	B	acetaminophen	APAP	1	Rat	in vivo	Single	Male	Crj:CD(SD)IGS	Gavage	6	9 hr	600	mg/kg	Middle
3017811026	Rat230_2	40	18	3	Kidney	C	acetaminophen	APAP	1	Rat	in vivo	Single	Male	Crj:CD(SD)IGS	Gavage	6	9 hr	600	mg/kg	Middle
3017645020	Rat230_2	40	18	5	Liver	B	acetaminophen	APAP	1	Rat	in vivo	Single	Male	Crj:CD(SD)IGS	Gavage	6	9 hr	600	mg/kg	Middle
3017811027	Rat230_2	40	18	5	Kidney	A	acetaminophen	APAP	1	Rat	in vivo	Single	Male	Crj:CD(SD)IGS	Gavage	6	9 hr	600	mg/kg	Middle
3017645030	Rat230_2	40	19	1	Liver	B	acetaminophen	APAP	1	Rat	in vivo	Single	Male	Crj:CD(SD)IGS	Gavage	6	24 hr	600	mg/kg	Middle
3017814027	Rat230_2	40	19	1	Kidney	B	acetaminophen	APAP	1	Rat	in vivo	Single	Male	Crj:CD(SD)IGS	Gavage	6	24 hr	600	mg/kg	Middle
3017646001	Rat230_2	40	19	3	Liver	B	acetaminophen	APAP	1	Rat	in vivo	Single	Male	Crj:CD(SD)IGS	Gavage	6	24 hr	600	mg/kg	Middle
3017814028	Rat230_2	40	19	3	Kidney	A	acetaminophen	APAP	1	Rat	in vivo	Single	Male	Crj:CD(SD)IGS	Gavage	6	24 hr	600	mg/kg	Middle
3017646002	Rat230_2	40	19	5	Liver	B	acetaminophen	APAP	1	Rat	in vivo	Single	Male	Crj:CD(SD)IGS	Gavage	6	24 hr	600	mg/kg	Middle
3017814029	Rat230_2	40	19	5	Kidney	A	acetaminophen	APAP	1	Rat	in vivo	Single	Male	Crj:CD(SD)IGS	Gavage	6	24 hr	600	mg/kg	Middle
3017644027	Rat230_2	40	21	2	Liver	B	acetaminophen	APAP	1	Rat	in vivo	Single	Male	Crj:CD(SD)IGS	Gavage	6	3 hr	1000	mg/kg	High
3017804024	Rat230_2	40	21	2	Kidney	B	acetaminophen	APAP	1	Rat	in vivo	Single	Male	Crj:CD(SD)IGS	Gavage	6	3 hr	1000	mg/kg	High
3017644028	Rat230_2	40	21	4	Liver	B	acetaminophen	APAP	1	Rat	in vivo	Single	Male	Crj:CD(SD)IGS	Gavage	6	3 hr	1000	mg/kg	High
3017804025	Rat230_2	40	21	4	Kidney	B	acetaminophen	APAP	1	Rat	in vivo	Single	Male	Crj:CD(SD)IGS	Gavage	6	3 hr	1000	mg/kg	High
3017644029	Rat230_2	40	21	5	Liver	B	acetaminophen	APAP	1	Rat	in vivo	Single	Male	Crj:CD(SD)IGS	Gavage	6	3 hr	1000	mg/kg	High
3017804026	Rat230_2	40	21	5	Kidney	A	acetaminophen	APAP	1	Rat	in vivo	Single	Male	Crj:CD(SD)IGS	Gavage	6	3 hr	1000	mg/kg	High
3017645009	Rat230_2	40	22	1	Liver	B	acetaminophen	APAP	1	Rat	in vivo	Single	Male	Crj:CD(SD)IGS	Gavage	6	6 hr	1000	mg/kg	High
3017808018	Rat230_2	40	22	1	Kidney	A	acetaminophen	APAP	1	Rat	in vivo	Single	Male	Crj:CD(SD)IGS	Gavage	6	6 hr	1000	mg/kg	High
3017645010	Rat230_2	40	22	2	Liver	B	acetaminophen	APAP	1	Rat	in vivo	Single	Male	Crj:CD(SD)IGS	Gavage	6	6 hr	1000	mg/kg	High
3017808019	Rat230_2	40	22	2	Kidney	A	acetaminophen	APAP	1	Rat	in vivo	Single	Male	Crj:CD(SD)IGS	Gavage	6	6 hr	1000	mg/kg	High
3017645011	Rat230_2	40	22	3	Liver	B	acetaminophen	APAP	1	Rat	in vivo	Single	Male	Crj:CD(SD)IGS	Gavage	6	6 hr	1000	mg/kg	High
3017808020	Rat230_2	40	22	3	Kidney	A	acetaminophen	APAP	1	Rat	in vivo	Single	Male	Crj:CD(SD)IGS	Gavage	6	6 hr	1000	mg/kg	High
3017645021	Rat230_2	40	23	1	Liver	B	acetaminophen	APAP	1	Rat	in vivo	Single	Male	Crj:CD(SD)IGS	Gavage	6	9 hr	1000	mg/kg	High
3017811028	Rat230_2	40	23	1	Kidney	A	acetaminophen	APAP	1	Rat	in vivo	Single	Male	Crj:CD(SD)IGS	Gavage	6	9 hr	1000	mg/kg	High
3017645022	Rat230_2	40	23	4	Liver	B	acetaminophen	APAP	1	Rat	in vivo	Single	Male	Crj:CD(SD)IGS	Gavage	6	9 hr	1000	mg/kg	High
3017811029	Rat230_2	40	23	4	Kidney	B	acetaminophen	APAP	1	Rat	in vivo	Single	Male	Crj:CD(SD)IGS	Gavage	6	9 hr	1000	mg/kg	High
3017645023	Rat230_2	40	23	5	Liver	B	acetaminophen	APAP	1	Rat	in vivo	Single	Male	Crj:CD(SD)IGS	Gavage	6	9 hr	1000	mg/kg	High
3017811030	Rat230_2	40	23	5	Kidney	B	acetaminophen	APAP	1	Rat	in vivo	Single	Male	Crj:CD(SD)IGS	Gavage	6	9 hr	1000	mg/kg	High
3017646003	Rat230_2	40	24	2	Liver	B	acetaminophen	APAP	1	Rat	in vivo	Single	Male	Crj:CD(SD)IGS	Gavage	6	24 hr	1000	mg/kg	High
3017814030	Rat230_2	40	24	2	Kidney	A	acetaminophen	APAP	1	Rat	in vivo	Single	Male	Crj:CD(SD)IGS	Gavage	6	24 hr	1000	mg/kg	High
3017646004	Rat230_2	40	24	4	Liver	B	acetaminophen	APAP	1	Rat	in vivo	Single	Male	Crj:CD(SD)IGS	Gavage	6	24 hr	1000	mg/kg	High
3017815001	Rat230_2	40	24	4	Kidney	A	acetaminophen	APAP	1	Rat	in vivo	Single	Male	Crj:CD(SD)IGS	Gavage	6	24 hr	1000	mg/kg	High
3017646005	Rat230_2	40	24	5	Liver	B	acetaminophen	APAP	1	Rat	in vivo	Single	Male	Crj:CD(SD)IGS	Gavage	6	24 hr	1000	mg/kg	High
3017815002	Rat230_2	40	24	5	Kidney	C	acetaminophen	APAP	1	Rat	in vivo	Single	Male	Crj:CD(SD)IGS	Gavage	6	24 hr	1000	mg/kg	High
3017642030	Rat230_2	42	1	1	Liver	B	acetaminophen	APAP	1	Rat	in vivo	Repeat	Male	Crj:CD(SD)IGS	Gavage	6	4 day	0	mg/kg	Control
3017817015	Rat230_2	42	1	1	Kidney	A	acetaminophen	APAP	1	Rat	in vivo	Repeat	Male	Crj:CD(SD)IGS	Gavage	6	4 day	0	mg/kg	Control
3017643001	Rat230_2	42	1	4	Liver	B	acetaminophen	APAP	1	Rat	in vivo	Repeat	Male	Crj:CD(SD)IGS	Gavage	6	4 day	0	mg/kg	Control
3017817016	Rat230_2	42	1	4	Kidney	A	acetaminophen	APAP	1	Rat	in vivo	Repeat	Male	Crj:CD(SD)IGS	Gavage	6	4 day	0	mg/kg	Control
3017643002	Rat230_2	42	1	5	Liver	B	acetaminophen	APAP	1	Rat	in vivo	Repeat	Male	Crj:CD(SD)IGS	Gavage	6	4 day	0	mg/kg	Control
3017817017	Rat230_2	42	1	5	Kidney	A	acetaminophen	APAP	1	Rat	in vivo	Repeat	Male	Crj:CD(SD)IGS	Gavage	6	4 day	0	mg/kg	Control
3017643012	Rat230_2	42	2	1	Liver	B	acetaminophen	APAP	1	Rat	in vivo	Repeat	Male	Crj:CD(SD)IGS	Gavage	6	8 day	0	mg/kg	Control
3017820001	Rat230_2	42	2	1	Kidney	B	acetaminophen	APAP	1	Rat	in vivo	Repeat	Male	Crj:CD(SD)IGS	Gavage	6	8 day	0	mg/kg	Control
3017643013	Rat230_2	42	2	3	Liver	B	acetaminophen	APAP	1	Rat	in vivo	Repeat	Male	Crj:CD(SD)IGS	Gavage	6	8 day	0	mg/kg	Control
3017820002	Rat230_2	42	2	3	Kidney	B	acetaminophen	APAP	1	Rat	in vivo	Repeat	Male	Crj:CD(SD)IGS	Gavage	6	8 day	0	mg/kg	Control
3017643014	Rat230_2	42	2	5	Liver	B	acetaminophen	APAP	1	Rat	in vivo	Repeat	Male	Crj:CD(SD)IGS	Gavage	6	8 day	0	mg/kg	Control
3017820003	Rat230_2	42	2	5	Kidney	A	acetaminophen	APAP	1	Rat	in vivo	Repeat	Male	Crj:CD(SD)IGS	Gavage	6	8 day	0	mg/kg	Control
3017643024	Rat230_2	42	3	2	Liver	B	acetaminophen	APAP	1	Rat	in vivo	Repeat	Male	Crj:CD(SD)IGS	Gavage	6	15 day	0	mg/kg	Control
3017821007	Rat230_2	42	3	2	Kidney	B	acetaminophen	APAP	1	Rat	in vivo	Repeat	Male	Crj:CD(SD)IGS	Gavage	6	15 day	0	mg/kg	Control
3017643025	Rat230_2	42	3	3	Liver	B	acetaminophen	APAP	1	Rat	in vivo	Repeat	Male	Crj:CD(SD)IGS	Gavage	6	15 day	0	mg/kg	Control
3017821008	Rat230_2	42	3	3	Kidney	C	acetaminophen	APAP	1	Rat	in vivo	Repeat	Male	Crj:CD(SD)IGS	Gavage	6	15 day	0	mg/kg	Control
3017643026	Rat230_2	42	3	5	Liver	B	acetaminophen	APAP	1	Rat	in vivo	Repeat	Male	Crj:CD(SD)IGS	Gavage	6	15 day	0	mg/kg	Control
3017821009	Rat230_2	42	3	5	Kidney	A	acetaminophen	APAP	1	Rat	in vivo	Repeat	Male	Crj:CD(SD)IGS	Gavage	6	15 day	0	mg/kg	Control
3017644006	Rat230_2	42	4	1	Liver	B	acetaminophen	APAP	1	Rat	in vivo	Repeat	Male	Crj:CD(SD)IGS	Gavage	6	29 day	0	mg/kg	Control
3017821019	Rat230_2	42	4	1	Kidney	A	acetaminophen	APAP	1	Rat	in vivo	Repeat	Male	Crj:CD(SD)IGS	Gavage	6	29 day	0	mg/kg	Control
3017644007	Rat230_2	42	4	2	Liver	B	acetaminophen	APAP	1	Rat	in vivo	Repeat	Male	Crj:CD(SD)IGS	Gavage	6	29 day	0	mg/kg	Control
3017821020	Rat230_2	42	4	2	Kidney	A	acetaminophen	APAP	1	Rat	in vivo	Repeat	Male	Crj:CD(SD)IGS	Gavage	6	29 day	0	mg/kg	Control
3017644008	Rat230_2	42	4	4	Liver	C	acetaminophen	APAP	1	Rat	in vivo	Repeat	Male	Crj:CD(SD)IGS	Gavage	6	29 day	0	mg/kg	Control
3017838016	Rat230_2	42	4	4	Kidney	B	acetaminophen	APAP	1	Rat	in vivo	Repeat	Male	Crj:CD(SD)IGS	Gavage	6	29 day	0	mg/kg	Control
3017643003	Rat230_2	42	9	1	Liver	B	acetaminophen	APAP	1	Rat	in vivo	Repeat	Male	Crj:CD(SD)IGS	Gavage	6	4 day	300	mg/kg	Low
3017817018	Rat230_2	42	9	1	Kidney	B	acetaminophen	APAP	1	Rat	in vivo	Repeat	Male	Crj:CD(SD)IGS	Gavage	6	4 day	300	mg/kg	Low
3017643004	Rat230_2	42	9	2	Liver	B	acetaminophen	APAP	1	Rat	in vivo	Repeat	Male	Crj:CD(SD)IGS	Gavage	6	4 day	300	mg/kg	Low
3017817019	Rat230_2	42	9	2	Kidney	A	acetaminophen	APAP	1	Rat	in vivo	Repeat	Male	Crj:CD(SD)IGS	Gavage	6	4 day	300	mg/kg	Low
3017643005	Rat230_2	42	9	4	Liver	B	acetaminophen	APAP	1	Rat	in vivo	Repeat	Male	Crj:CD(SD)IGS	Gavage	6	4 day	300	mg/kg	Low
3017817020	Rat230_2	42	9	4	Kidney	B	acetaminophen	APAP	1	Rat	in vivo	Repeat	Male	Crj:CD(SD)IGS	Gavage	6	4 day	300	mg/kg	Low
3017643015	Rat230_2	42	10	1	Liver	B	acetaminophen	APAP	1	Rat	in vivo	Repeat	Male	Crj:CD(SD)IGS	Gavage	6	8 day	300	mg/kg	Low
3017820004	Rat230_2	42	10	1	Kidney	A	acetaminophen	APAP	1	Rat	in vivo	Repeat	Male	Crj:CD(SD)IGS	Gavage	6	8 day	300	mg/kg	Low
3017643016	Rat230_2	42	10	4	Liver	C	acetaminophen	APAP	1	Rat	in vivo	Repeat	Male	Crj:CD(SD)IGS	Gavage	6	8 day	300	mg/kg	Low
3017820005	Rat230_2	42	10	4	Kidney	A	acetaminophen	APAP	1	Rat	in vivo	Repeat	Male	Crj:CD(SD)IGS	Gavage	6	8 day	300	mg/kg	Low
3017643017	Rat230_2	42	10	5	Liver	B	acetaminophen	APAP	1	Rat	in vivo	Repeat	Male	Crj:CD(SD)IGS	Gavage	6	8 day	300	mg/kg	Low
3017820006	Rat230_2	42	10	5	Kidney	A	acetaminophen	APAP	1	Rat	in vivo	Repeat	Male	Crj:CD(SD)IGS	Gavage	6	8 day	300	mg/kg	Low
3017643027	Rat230_2	42	11	1	Liver	B	acetaminophen	APAP	1	Rat	in vivo	Repeat	Male	Crj:CD(SD)IGS	Gavage	6	15 day	300	mg/kg	Low
3017821010	Rat230_2	42	11	1	Kidney	B	acetaminophen	APAP	1	Rat	in vivo	Repeat	Male	Crj:CD(SD)IGS	Gavage	6	15 day	300	mg/kg	Low
3017643028	Rat230_2	42	11	4	Liver	B	acetaminophen	APAP	1	Rat	in vivo	Repeat	Male	Crj:CD(SD)IGS	Gavage	6	15 day	300	mg/kg	Low
3017821011	Rat230_2	42	11	4	Kidney	C	acetaminophen	APAP	1	Rat	in vivo	Repeat	Male	Crj:CD(SD)IGS	Gavage	6	15 day	300	mg/kg	Low
3017643029	Rat230_2	42	11	5	Liver	B	acetaminophen	APAP	1	Rat	in vivo	Repeat	Male	Crj:CD(SD)IGS	Gavage	6	15 day	300	mg/kg	Low
3017821012	Rat230_2	42	11	5	Kidney	A	acetaminophen	APAP	1	Rat	in vivo	Repeat	Male	Crj:CD(SD)IGS	Gavage	6	15 day	300	mg/kg	Low
3017644009	Rat230_2	42	12	2	Liver	C	acetaminophen	APAP	1	Rat	in vivo	Repeat	Male	Crj:CD(SD)IGS	Gavage	6	29 day	300	mg/kg	Low
3017821022	Rat230_2	42	12	2	Kidney	C	acetaminophen	APAP	1	Rat	in vivo	Repeat	Male	Crj:CD(SD)IGS	Gavage	6	29 day	300	mg/kg	Low
3017644010	Rat230_2	42	12	3	Liver	C	acetaminophen	APAP	1	Rat	in vivo	Repeat	Male	Crj:CD(SD)IGS	Gavage	6	29 day	300	mg/kg	Low
3017821023	Rat230_2	42	12	3	Kidney	B	acetaminophen	APAP	1	Rat	in vivo	Repeat	Male	Crj:CD(SD)IGS	Gavage	6	29 day	300	mg/kg	Low
3017644011	Rat230_2	42	12	5	Liver	C	acetaminophen	APAP	1	Rat	in vivo	Repeat	Male	Crj:CD(SD)IGS	Gavage	6	29 day	300	mg/kg	Low
3017821024	Rat230_2	42	12	5	Kidney	A	acetaminophen	APAP	1	Rat	in vivo	Repeat	Male	Crj:CD(SD)IGS	Gavage	6	29 day	300	mg/kg	Low
3017643006	Rat230_2	42	13	3	Liver	B	acetaminophen	APAP	1	Rat	in vivo	Repeat	Male	Crj:CD(SD)IGS	Gavage	6	4 day	600	mg/kg	Middle
3017817021	Rat230_2	42	13	3	Kidney	B	acetaminophen	APAP	1	Rat	in vivo	Repeat	Male	Crj:CD(SD)IGS	Gavage	6	4 day	600	mg/kg	Middle
3017643007	Rat230_2	42	13	4	Liver	B	acetaminophen	APAP	1	Rat	in vivo	Repeat	Male	Crj:CD(SD)IGS	Gavage	6	4 day	600	mg/kg	Middle
3017817022	Rat230_2	42	13	4	Kidney	A	acetaminophen	APAP	1	Rat	in vivo	Repeat	Male	Crj:CD(SD)IGS	Gavage	6	4 day	600	mg/kg	Middle
3017643008	Rat230_2	42	13	5	Liver	B	acetaminophen	APAP	1	Rat	in vivo	Repeat	Male	Crj:CD(SD)IGS	Gavage	6	4 day	600	mg/kg	Middle
3017817023	Rat230_2	42	13	5	Kidney	B	acetaminophen	APAP	1	Rat	in vivo	Repeat	Male	Crj:CD(SD)IGS	Gavage	6	4 day	600	mg/kg	Middle
3017643018	Rat230_2	42	14	2	Liver	B	acetaminophen	APAP	1	Rat	in vivo	Repeat	Male	Crj:CD(SD)IGS	Gavage	6	8 day	600	mg/kg	Middle
3017820007	Rat230_2	42	14	2	Kidney	A	acetaminophen	APAP	1	Rat	in vivo	Repeat	Male	Crj:CD(SD)IGS	Gavage	6	8 day	600	mg/kg	Middle
3017643019	Rat230_2	42	14	3	Liver	B	acetaminophen	APAP	1	Rat	in vivo	Repeat	Male	Crj:CD(SD)IGS	Gavage	6	8 day	600	mg/kg	Middle
3017820008	Rat230_2	42	14	3	Kidney	A	acetaminophen	APAP	1	Rat	in vivo	Repeat	Male	Crj:CD(SD)IGS	Gavage	6	8 day	600	mg/kg	Middle
3017643020	Rat230_2	42	14	5	Liver	B	acetaminophen	APAP	1	Rat	in vivo	Repeat	Male	Crj:CD(SD)IGS	Gavage	6	8 day	600	mg/kg	Middle
3017820009	Rat230_2	42	14	5	Kidney	C	acetaminophen	APAP	1	Rat	in vivo	Repeat	Male	Crj:CD(SD)IGS	Gavage	6	8 day	600	mg/kg	Middle
3017643030	Rat230_2	42	15	1	Liver	B	acetaminophen	APAP	1	Rat	in vivo	Repeat	Male	Crj:CD(SD)IGS	Gavage	6	15 day	600	mg/kg	Middle
3017821013	Rat230_2	42	15	1	Kidney	B	acetaminophen	APAP	1	Rat	in vivo	Repeat	Male	Crj:CD(SD)IGS	Gavage	6	15 day	600	mg/kg	Middle
3017644001	Rat230_2	42	15	3	Liver	B	acetaminophen	APAP	1	Rat	in vivo	Repeat	Male	Crj:CD(SD)IGS	Gavage	6	15 day	600	mg/kg	Middle
3017821014	Rat230_2	42	15	3	Kidney	C	acetaminophen	APAP	1	Rat	in vivo	Repeat	Male	Crj:CD(SD)IGS	Gavage	6	15 day	600	mg/kg	Middle
3017644002	Rat230_2	42	15	4	Liver	B	acetaminophen	APAP	1	Rat	in vivo	Repeat	Male	Crj:CD(SD)IGS	Gavage	6	15 day	600	mg/kg	Middle
3017821015	Rat230_2	42	15	4	Kidney	B	acetaminophen	APAP	1	Rat	in vivo	Repeat	Male	Crj:CD(SD)IGS	Gavage	6	15 day	600	mg/kg	Middle
3017644012	Rat230_2	42	16	1	Liver	B	acetaminophen	APAP	1	Rat	in vivo	Repeat	Male	Crj:CD(SD)IGS	Gavage	6	29 day	600	mg/kg	Middle
3017821025	Rat230_2	42	16	1	Kidney	A	acetaminophen	APAP	1	Rat	in vivo	Repeat	Male	Crj:CD(SD)IGS	Gavage	6	29 day	600	mg/kg	Middle
3017644013	Rat230_2	42	16	4	Liver	C	acetaminophen	APAP	1	Rat	in vivo	Repeat	Male	Crj:CD(SD)IGS	Gavage	6	29 day	600	mg/kg	Middle
3017821026	Rat230_2	42	16	4	Kidney	A	acetaminophen	APAP	1	Rat	in vivo	Repeat	Male	Crj:CD(SD)IGS	Gavage	6	29 day	600	mg/kg	Middle
3017644014	Rat230_2	42	16	5	Liver	C	acetaminophen	APAP	1	Rat	in vivo	Repeat	Male	Crj:CD(SD)IGS	Gavage	6	29 day	600	mg/kg	Middle
3017821027	Rat230_2	42	16	5	Kidney	A	acetaminophen	APAP	1	Rat	in vivo	Repeat	Male	Crj:CD(SD)IGS	Gavage	6	29 day	600	mg/kg	Middle
3017643009	Rat230_2	42	17	1	Liver	B	acetaminophen	APAP	1	Rat	in vivo	Repeat	Male	Crj:CD(SD)IGS	Gavage	6	4 day	1000	mg/kg	High
3017817024	Rat230_2	42	17	1	Kidney	B	acetaminophen	APAP	1	Rat	in vivo	Repeat	Male	Crj:CD(SD)IGS	Gavage	6	4 day	1000	mg/kg	High
3017643010	Rat230_2	42	17	2	Liver	B	acetaminophen	APAP	1	Rat	in vivo	Repeat	Male	Crj:CD(SD)IGS	Gavage	6	4 day	1000	mg/kg	High
3017817025	Rat230_2	42	17	2	Kidney	A	acetaminophen	APAP	1	Rat	in vivo	Repeat	Male	Crj:CD(SD)IGS	Gavage	6	4 day	1000	mg/kg	High
3017643011	Rat230_2	42	17	4	Liver	B	acetaminophen	APAP	1	Rat	in vivo	Repeat	Male	Crj:CD(SD)IGS	Gavage	6	4 day	1000	mg/kg	High
3017817026	Rat230_2	42	17	4	Kidney	A	acetaminophen	APAP	1	Rat	in vivo	Repeat	Male	Crj:CD(SD)IGS	Gavage	6	4 day	1000	mg/kg	High
3017643021	Rat230_2	42	18	3	Liver	B	acetaminophen	APAP	1	Rat	in vivo	Repeat	Male	Crj:CD(SD)IGS	Gavage	6	8 day	1000	mg/kg	High
3017820010	Rat230_2	42	18	3	Kidney	B	acetaminophen	APAP	1	Rat	in vivo	Repeat	Male	Crj:CD(SD)IGS	Gavage	6	8 day	1000	mg/kg	High
3017643022	Rat230_2	42	18	4	Liver	B	acetaminophen	APAP	1	Rat	in vivo	Repeat	Male	Crj:CD(SD)IGS	Gavage	6	8 day	1000	mg/kg	High
3017820011	Rat230_2	42	18	4	Kidney	B	acetaminophen	APAP	1	Rat	in vivo	Repeat	Male	Crj:CD(SD)IGS	Gavage	6	8 day	1000	mg/kg	High
3017655025	Rat230_2	42	18	5	Liver	C	acetaminophen	APAP	1	Rat	in vivo	Repeat	Male	Crj:CD(SD)IGS	Gavage	6	8 day	1000	mg/kg	High
3017820012	Rat230_2	42	18	5	Kidney	B	acetaminophen	APAP	1	Rat	in vivo	Repeat	Male	Crj:CD(SD)IGS	Gavage	6	8 day	1000	mg/kg	High
3017644003	Rat230_2	42	19	2	Liver	B	acetaminophen	APAP	1	Rat	in vivo	Repeat	Male	Crj:CD(SD)IGS	Gavage	6	15 day	1000	mg/kg	High
3017821016	Rat230_2	42	19	2	Kidney	A	acetaminophen	APAP	1	Rat	in vivo	Repeat	Male	Crj:CD(SD)IGS	Gavage	6	15 day	1000	mg/kg	High
3017644004	Rat230_2	42	19	3	Liver	B	acetaminophen	APAP	1	Rat	in vivo	Repeat	Male	Crj:CD(SD)IGS	Gavage	6	15 day	1000	mg/kg	High
3017821017	Rat230_2	42	19	3	Kidney	A	acetaminophen	APAP	1	Rat	in vivo	Repeat	Male	Crj:CD(SD)IGS	Gavage	6	15 day	1000	mg/kg	High
3017644005	Rat230_2	42	19	5	Liver	B	acetaminophen	APAP	1	Rat	in vivo	Repeat	Male	Crj:CD(SD)IGS	Gavage	6	15 day	1000	mg/kg	High
3017821018	Rat230_2	42	19	5	Kidney	A	acetaminophen	APAP	1	Rat	in vivo	Repeat	Male	Crj:CD(SD)IGS	Gavage	6	15 day	1000	mg/kg	High
3017644015	Rat230_2	42	20	1	Liver	B	acetaminophen	APAP	1	Rat	in vivo	Repeat	Male	Crj:CD(SD)IGS	Gavage	6	29 day	1000	mg/kg	High
3017821028	Rat230_2	42	20	1	Kidney	B	acetaminophen	APAP	1	Rat	in vivo	Repeat	Male	Crj:CD(SD)IGS	Gavage	6	29 day	1000	mg/kg	High
3017644016	Rat230_2	42	20	2	Liver	C	acetaminophen	APAP	1	Rat	in vivo	Repeat	Male	Crj:CD(SD)IGS	Gavage	6	29 day	1000	mg/kg	High
3017821029	Rat230_2	42	20	2	Kidney	A	acetaminophen	APAP	1	Rat	in vivo	Repeat	Male	Crj:CD(SD)IGS	Gavage	6	29 day	1000	mg/kg	High
3017644017	Rat230_2	42	20	4	Liver	C	acetaminophen	APAP	1	Rat	in vivo	Repeat	Male	Crj:CD(SD)IGS	Gavage	6	29 day	1000	mg/kg	High
3017821030	Rat230_2	42	20	4	Kidney	A	acetaminophen	APAP	1	Rat	in vivo	Repeat	Male	Crj:CD(SD)IGS	Gavage	6	29 day	1000	mg/kg	High
3017652018	Rat230_2	61	1	2	Liver	B	isoniazid	INAH	2	Rat	in vivo	Repeat	Male	Crj:CD(SD)IGS	Gavage	6	4 day	0	mg/kg	Control
3017652019	Rat230_2	61	1	4	Liver	B	isoniazid	INAH	2	Rat	in vivo	Repeat	Male	Crj:CD(SD)IGS	Gavage	6	4 day	0	mg/kg	Control
3017652020	Rat230_2	61	1	5	Liver	B	isoniazid	INAH	2	Rat	in vivo	Repeat	Male	Crj:CD(SD)IGS	Gavage	6	4 day	0	mg/kg	Control
3017652030	Rat230_2	61	2	1	Liver	B	isoniazid	INAH	2	Rat	in vivo	Repeat	Male	Crj:CD(SD)IGS	Gavage	6	8 day	0	mg/kg	Control
3017653001	Rat230_2	61	2	3	Liver	B	isoniazid	INAH	2	Rat	in vivo	Repeat	Male	Crj:CD(SD)IGS	Gavage	6	8 day	0	mg/kg	Control
3017653002	Rat230_2	61	2	5	Liver	B	isoniazid	INAH	2	Rat	in vivo	Repeat	Male	Crj:CD(SD)IGS	Gavage	6	8 day	0	mg/kg	Control
3017660024	Rat230_2	61	3	2	Liver	B	isoniazid	INAH	2	Rat	in vivo	Repeat	Male	Crj:CD(SD)IGS	Gavage	6	15 day	0	mg/kg	Control
3017660025	Rat230_2	61	3	3	Liver	B	isoniazid	INAH	2	Rat	in vivo	Repeat	Male	Crj:CD(SD)IGS	Gavage	6	15 day	0	mg/kg	Control
3017660026	Rat230_2	61	3	5	Liver	B	isoniazid	INAH	2	Rat	in vivo	Repeat	Male	Crj:CD(SD)IGS	Gavage	6	15 day	0	mg/kg	Control
3017661006	Rat230_2	61	4	1	Liver	B	isoniazid	INAH	2	Rat	in vivo	Repeat	Male	Crj:CD(SD)IGS	Gavage	6	29 day	0	mg/kg	Control
3017661007	Rat230_2	61	4	3	Liver	B	isoniazid	INAH	2	Rat	in vivo	Repeat	Male	Crj:CD(SD)IGS	Gavage	6	29 day	0	mg/kg	Control
3017661008	Rat230_2	61	4	5	Liver	B	isoniazid	INAH	2	Rat	in vivo	Repeat	Male	Crj:CD(SD)IGS	Gavage	6	29 day	0	mg/kg	Control
3017652021	Rat230_2	61	9	1	Liver	B	isoniazid	INAH	2	Rat	in vivo	Repeat	Male	Crj:CD(SD)IGS	Gavage	6	4 day	50	mg/kg	Low
3017652022	Rat230_2	61	9	2	Liver	B	isoniazid	INAH	2	Rat	in vivo	Repeat	Male	Crj:CD(SD)IGS	Gavage	6	4 day	50	mg/kg	Low
3017652023	Rat230_2	61	9	4	Liver	B	isoniazid	INAH	2	Rat	in vivo	Repeat	Male	Crj:CD(SD)IGS	Gavage	6	4 day	50	mg/kg	Low
3017653003	Rat230_2	61	10	1	Liver	B	isoniazid	INAH	2	Rat	in vivo	Repeat	Male	Crj:CD(SD)IGS	Gavage	6	8 day	50	mg/kg	Low
3017653004	Rat230_2	61	10	2	Liver	B	isoniazid	INAH	2	Rat	in vivo	Repeat	Male	Crj:CD(SD)IGS	Gavage	6	8 day	50	mg/kg	Low
3017653005	Rat230_2	61	10	5	Liver	B	isoniazid	INAH	2	Rat	in vivo	Repeat	Male	Crj:CD(SD)IGS	Gavage	6	8 day	50	mg/kg	Low
3017660027	Rat230_2	61	11	1	Liver	B	isoniazid	INAH	2	Rat	in vivo	Repeat	Male	Crj:CD(SD)IGS	Gavage	6	15 day	50	mg/kg	Low
3017660028	Rat230_2	61	11	2	Liver	B	isoniazid	INAH	2	Rat	in vivo	Repeat	Male	Crj:CD(SD)IGS	Gavage	6	15 day	50	mg/kg	Low
3017660029	Rat230_2	61	11	4	Liver	B	isoniazid	INAH	2	Rat	in vivo	Repeat	Male	Crj:CD(SD)IGS	Gavage	6	15 day	50	mg/kg	Low
3017661009	Rat230_2	61	12	1	Liver	B	isoniazid	INAH	2	Rat	in vivo	Repeat	Male	Crj:CD(SD)IGS	Gavage	6	29 day	50	mg/kg	Low
3017661010	Rat230_2	61	12	2	Liver	B	isoniazid	INAH	2	Rat	in vivo	Repeat	Male	Crj:CD(SD)IGS	Gavage	6	29 day	50	mg/kg	Low
3017661011	Rat230_2	61	12	4	Liver	B	isoniazid	INAH	2	Rat	in vivo	Repeat	Male	Crj:CD(SD)IGS	Gavage	6	29 day	50	mg/kg	Low
3017652024	Rat230_2	61	13	2	Liver	B	isoniazid	INAH	2	Rat	in vivo	Repeat	Male	Crj:CD(SD)IGS	Gavage	6	4 day	100	mg/kg	Middle
3017652025	Rat230_2	61	13	4	Liver	B	isoniazid	INAH	2	Rat	in vivo	Repeat	Male	Crj:CD(SD)IGS	Gavage	6	4 day	100	mg/kg	Middle
3017652026	Rat230_2	61	13	5	Liver	B	isoniazid	INAH	2	Rat	in vivo	Repeat	Male	Crj:CD(SD)IGS	Gavage	6	4 day	100	mg/kg	Middle
3017653006	Rat230_2	61	14	3	Liver	B	isoniazid	INAH	2	Rat	in vivo	Repeat	Male	Crj:CD(SD)IGS	Gavage	6	8 day	100	mg/kg	Middle
3017653007	Rat230_2	61	14	4	Liver	B	isoniazid	INAH	2	Rat	in vivo	Repeat	Male	Crj:CD(SD)IGS	Gavage	6	8 day	100	mg/kg	Middle
3017653008	Rat230_2	61	14	5	Liver	B	isoniazid	INAH	2	Rat	in vivo	Repeat	Male	Crj:CD(SD)IGS	Gavage	6	8 day	100	mg/kg	Middle
3017660030	Rat230_2	61	15	1	Liver	B	isoniazid	INAH	2	Rat	in vivo	Repeat	Male	Crj:CD(SD)IGS	Gavage	6	15 day	100	mg/kg	Middle
3017661001	Rat230_2	61	15	2	Liver	B	isoniazid	INAH	2	Rat	in vivo	Repeat	Male	Crj:CD(SD)IGS	Gavage	6	15 day	100	mg/kg	Middle
3017661002	Rat230_2	61	15	4	Liver	B	isoniazid	INAH	2	Rat	in vivo	Repeat	Male	Crj:CD(SD)IGS	Gavage	6	15 day	100	mg/kg	Middle
3017661012	Rat230_2	61	16	1	Liver	B	isoniazid	INAH	2	Rat	in vivo	Repeat	Male	Crj:CD(SD)IGS	Gavage	6	29 day	100	mg/kg	Middle
3017661013	Rat230_2	61	16	2	Liver	B	isoniazid	INAH	2	Rat	in vivo	Repeat	Male	Crj:CD(SD)IGS	Gavage	6	29 day	100	mg/kg	Middle
3017661014	Rat230_2	61	16	5	Liver	C	isoniazid	INAH	2	Rat	in vivo	Repeat	Male	Crj:CD(SD)IGS	Gavage	6	29 day	100	mg/kg	Middle
3017652027	Rat230_2	61	17	3	Liver	B	isoniazid	INAH	2	Rat	in vivo	Repeat	Male	Crj:CD(SD)IGS	Gavage	6	4 day	200	mg/kg	High
3017652028	Rat230_2	61	17	4	Liver	B	isoniazid	INAH	2	Rat	in vivo	Repeat	Male	Crj:CD(SD)IGS	Gavage	6	4 day	200	mg/kg	High
3017652029	Rat230_2	61	17	5	Liver	B	isoniazid	INAH	2	Rat	in vivo	Repeat	Male	Crj:CD(SD)IGS	Gavage	6	4 day	200	mg/kg	High
3017653009	Rat230_2	61	18	1	Liver	B	isoniazid	INAH	2	Rat	in vivo	Repeat	Male	Crj:CD(SD)IGS	Gavage	6	8 day	200	mg/kg	High
3017653010	Rat230_2	61	18	2	Liver	B	isoniazid	INAH	2	Rat	in vivo	Repeat	Male	Crj:CD(SD)IGS	Gavage	6	8 day	200	mg/kg	High
3017653011	Rat230_2	61	18	4	Liver	B	isoniazid	INAH	2	Rat	in vivo	Repeat	Male	Crj:CD(SD)IGS	Gavage	6	8 day	200	mg/kg	High
3017661003	Rat230_2	61	19	1	Liver	B	isoniazid	INAH	2	Rat	in vivo	Repeat	Male	Crj:CD(SD)IGS	Gavage	6	15 day	200	mg/kg	High
3017661004	Rat230_2	61	19	4	Liver	B	isoniazid	INAH	2	Rat	in vivo	Repeat	Male	Crj:CD(SD)IGS	Gavage	6	15 day	200	mg/kg	High
3017661005	Rat230_2	61	19	5	Liver	B	isoniazid	INAH	2	Rat	in vivo	Repeat	Male	Crj:CD(SD)IGS	Gavage	6	15 day	200	mg/kg	High
3017661015	Rat230_2	61	20	2	Liver	B	isoniazid	INAH	2	Rat	in vivo	Repeat	Male	Crj:CD(SD)IGS	Gavage	6	29 day	200	mg/kg	High
3017661016	Rat230_2	61	20	4	Liver	B	isoniazid	INAH	2	Rat	in vivo	Repeat	Male	Crj:CD(SD)IGS	Gavage	6	29 day	200	mg/kg	High
3017661017	Rat230_2	61	20	5	Liver	B	isoniazid	INAH	2	Rat	in vivo	Repeat	Male	Crj:CD(SD)IGS	Gavage	6	29 day	200	mg/kg	High
3017661018	Rat230_2	66	1	1	Liver	B	carbon tetrachloride	CCL4	3	Rat	in vivo	Single	Male	Crj:CD(SD)IGS	Gavage	6	3 hr	0	mg/kg	Control
3017661019	Rat230_2	66	1	2	Liver	B	carbon tetrachloride	CCL4	3	Rat	in vivo	Single	Male	Crj:CD(SD)IGS	Gavage	6	3 hr	0	mg/kg	Control
3017661020	Rat230_2	66	1	3	Liver	B	carbon tetrachloride	CCL4	3	Rat	in vivo	Single	Male	Crj:CD(SD)IGS	Gavage	6	3 hr	0	mg/kg	Control
3017661030	Rat230_2	66	2	1	Liver	B	carbon tetrachloride	CCL4	3	Rat	in vivo	Single	Male	Crj:CD(SD)IGS	Gavage	6	6 hr	0	mg/kg	Control
3017662001	Rat230_2	66	2	2	Liver	B	carbon tetrachloride	CCL4	3	Rat	in vivo	Single	Male	Crj:CD(SD)IGS	Gavage	6	6 hr	0	mg/kg	Control
3017662002	Rat230_2	66	2	3	Liver	B	carbon tetrachloride	CCL4	3	Rat	in vivo	Single	Male	Crj:CD(SD)IGS	Gavage	6	6 hr	0	mg/kg	Control
3017662012	Rat230_2	66	3	1	Liver	B	carbon tetrachloride	CCL4	3	Rat	in vivo	Single	Male	Crj:CD(SD)IGS	Gavage	6	9 hr	0	mg/kg	Control
3017662013	Rat230_2	66	3	3	Liver	B	carbon tetrachloride	CCL4	3	Rat	in vivo	Single	Male	Crj:CD(SD)IGS	Gavage	6	9 hr	0	mg/kg	Control
3017662014	Rat230_2	66	3	5	Liver	B	carbon tetrachloride	CCL4	3	Rat	in vivo	Single	Male	Crj:CD(SD)IGS	Gavage	6	9 hr	0	mg/kg	Control
3017662024	Rat230_2	66	4	1	Liver	B	carbon tetrachloride	CCL4	3	Rat	in vivo	Single	Male	Crj:CD(SD)IGS	Gavage	6	24 hr	0	mg/kg	Control
3017662025	Rat230_2	66	4	3	Liver	B	carbon tetrachloride	CCL4	3	Rat	in vivo	Single	Male	Crj:CD(SD)IGS	Gavage	6	24 hr	0	mg/kg	Control
3017662026	Rat230_2	66	4	5	Liver	B	carbon tetrachloride	CCL4	3	Rat	in vivo	Single	Male	Crj:CD(SD)IGS	Gavage	6	24 hr	0	mg/kg	Control
3017661021	Rat230_2	66	11	1	Liver	B	carbon tetrachloride	CCL4	3	Rat	in vivo	Single	Male	Crj:CD(SD)IGS	Gavage	6	3 hr	30	mg/kg	Low
3017661022	Rat230_2	66	11	3	Liver	B	carbon tetrachloride	CCL4	3	Rat	in vivo	Single	Male	Crj:CD(SD)IGS	Gavage	6	3 hr	30	mg/kg	Low
3017661023	Rat230_2	66	11	4	Liver	B	carbon tetrachloride	CCL4	3	Rat	in vivo	Single	Male	Crj:CD(SD)IGS	Gavage	6	3 hr	30	mg/kg	Low
3017662003	Rat230_2	66	12	1	Liver	B	carbon tetrachloride	CCL4	3	Rat	in vivo	Single	Male	Crj:CD(SD)IGS	Gavage	6	6 hr	30	mg/kg	Low
3017662004	Rat230_2	66	12	2	Liver	B	carbon tetrachloride	CCL4	3	Rat	in vivo	Single	Male	Crj:CD(SD)IGS	Gavage	6	6 hr	30	mg/kg	Low
3017662005	Rat230_2	66	12	3	Liver	B	carbon tetrachloride	CCL4	3	Rat	in vivo	Single	Male	Crj:CD(SD)IGS	Gavage	6	6 hr	30	mg/kg	Low
3017662015	Rat230_2	66	13	2	Liver	B	carbon tetrachloride	CCL4	3	Rat	in vivo	Single	Male	Crj:CD(SD)IGS	Gavage	6	9 hr	30	mg/kg	Low
3017662016	Rat230_2	66	13	4	Liver	B	carbon tetrachloride	CCL4	3	Rat	in vivo	Single	Male	Crj:CD(SD)IGS	Gavage	6	9 hr	30	mg/kg	Low
3017662017	Rat230_2	66	13	5	Liver	B	carbon tetrachloride	CCL4	3	Rat	in vivo	Single	Male	Crj:CD(SD)IGS	Gavage	6	9 hr	30	mg/kg	Low
3017662027	Rat230_2	66	14	2	Liver	B	carbon tetrachloride	CCL4	3	Rat	in vivo	Single	Male	Crj:CD(SD)IGS	Gavage	6	24 hr	30	mg/kg	Low
3017662028	Rat230_2	66	14	3	Liver	B	carbon tetrachloride	CCL4	3	Rat	in vivo	Single	Male	Crj:CD(SD)IGS	Gavage	6	24 hr	30	mg/kg	Low
3017662029	Rat230_2	66	14	5	Liver	B	carbon tetrachloride	CCL4	3	Rat	in vivo	Single	Male	Crj:CD(SD)IGS	Gavage	6	24 hr	30	mg/kg	Low
3017661024	Rat230_2	66	16	2	Liver	B	carbon tetrachloride	CCL4	3	Rat	in vivo	Single	Male	Crj:CD(SD)IGS	Gavage	6	3 hr	100	mg/kg	Middle
3017661025	Rat230_2	66	16	4	Liver	B	carbon tetrachloride	CCL4	3	Rat	in vivo	Single	Male	Crj:CD(SD)IGS	Gavage	6	3 hr	100	mg/kg	Middle
3017661026	Rat230_2	66	16	5	Liver	B	carbon tetrachloride	CCL4	3	Rat	in vivo	Single	Male	Crj:CD(SD)IGS	Gavage	6	3 hr	100	mg/kg	Middle
3017662006	Rat230_2	66	17	2	Liver	B	carbon tetrachloride	CCL4	3	Rat	in vivo	Single	Male	Crj:CD(SD)IGS	Gavage	6	6 hr	100	mg/kg	Middle
3017662007	Rat230_2	66	17	3	Liver	B	carbon tetrachloride	CCL4	3	Rat	in vivo	Single	Male	Crj:CD(SD)IGS	Gavage	6	6 hr	100	mg/kg	Middle
3017662008	Rat230_2	66	17	5	Liver	B	carbon tetrachloride	CCL4	3	Rat	in vivo	Single	Male	Crj:CD(SD)IGS	Gavage	6	6 hr	100	mg/kg	Middle
3017662018	Rat230_2	66	18	1	Liver	B	carbon tetrachloride	CCL4	3	Rat	in vivo	Single	Male	Crj:CD(SD)IGS	Gavage	6	9 hr	100	mg/kg	Middle
3017662019	Rat230_2	66	18	2	Liver	B	carbon tetrachloride	CCL4	3	Rat	in vivo	Single	Male	Crj:CD(SD)IGS	Gavage	6	9 hr	100	mg/kg	Middle
3017662020	Rat230_2	66	18	4	Liver	B	carbon tetrachloride	CCL4	3	Rat	in vivo	Single	Male	Crj:CD(SD)IGS	Gavage	6	9 hr	100	mg/kg	Middle
3017662030	Rat230_2	66	19	2	Liver	B	carbon tetrachloride	CCL4	3	Rat	in vivo	Single	Male	Crj:CD(SD)IGS	Gavage	6	24 hr	100	mg/kg	Middle
3017663001	Rat230_2	66	19	4	Liver	B	carbon tetrachloride	CCL4	3	Rat	in vivo	Single	Male	Crj:CD(SD)IGS	Gavage	6	24 hr	100	mg/kg	Middle
3017663002	Rat230_2	66	19	5	Liver	B	carbon tetrachloride	CCL4	3	Rat	in vivo	Single	Male	Crj:CD(SD)IGS	Gavage	6	24 hr	100	mg/kg	Middle
3017661027	Rat230_2	66	21	3	Liver	B	carbon tetrachloride	CCL4	3	Rat	in vivo	Single	Male	Crj:CD(SD)IGS	Gavage	6	3 hr	300	mg/kg	High
3017661028	Rat230_2	66	21	4	Liver	B	carbon tetrachloride	CCL4	3	Rat	in vivo	Single	Male	Crj:CD(SD)IGS	Gavage	6	3 hr	300	mg/kg	High
3017661029	Rat230_2	66	21	5	Liver	B	carbon tetrachloride	CCL4	3	Rat	in vivo	Single	Male	Crj:CD(SD)IGS	Gavage	6	3 hr	300	mg/kg	High
3017662009	Rat230_2	66	22	1	Liver	B	carbon tetrachloride	CCL4	3	Rat	in vivo	Single	Male	Crj:CD(SD)IGS	Gavage	6	6 hr	300	mg/kg	High
3017662010	Rat230_2	66	22	2	Liver	B	carbon tetrachloride	CCL4	3	Rat	in vivo	Single	Male	Crj:CD(SD)IGS	Gavage	6	6 hr	300	mg/kg	High
3017662011	Rat230_2	66	22	5	Liver	B	carbon tetrachloride	CCL4	3	Rat	in vivo	Single	Male	Crj:CD(SD)IGS	Gavage	6	6 hr	300	mg/kg	High
3017662021	Rat230_2	66	23	3	Liver	B	carbon tetrachloride	CCL4	3	Rat	in vivo	Single	Male	Crj:CD(SD)IGS	Gavage	6	9 hr	300	mg/kg	High
3017662022	Rat230_2	66	23	4	Liver	B	carbon tetrachloride	CCL4	3	Rat	in vivo	Single	Male	Crj:CD(SD)IGS	Gavage	6	9 hr	300	mg/kg	High
3017662023	Rat230_2	66	23	5	Liver	B	carbon tetrachloride	CCL4	3	Rat	in vivo	Single	Male	Crj:CD(SD)IGS	Gavage	6	9 hr	300	mg/kg	High
3017663003	Rat230_2	66	24	1	Liver	B	carbon tetrachloride	CCL4	3	Rat	in vivo	Single	Male	Crj:CD(SD)IGS	Gavage	6	24 hr	300	mg/kg	High
3017663004	Rat230_2	66	24	2	Liver	B	carbon tetrachloride	CCL4	3	Rat	in vivo	Single	Male	Crj:CD(SD)IGS	Gavage	6	24 hr	300	mg/kg	High
3017663005	Rat230_2	66	24	3	Liver	B	carbon tetrachloride	CCL4	3	Rat	in vivo	Single	Male	Crj:CD(SD)IGS	Gavage	6	24 hr	300	mg/kg	High
3017670011	Rat230_2	67	1	1	Liver	B	carbon tetrachloride	CCL4	3	Rat	in vivo	Repeat	Male	Crj:CD(SD)IGS	Gavage	6	4 day	0	mg/kg	Control
3017670012	Rat230_2	67	1	4	Liver	B	carbon tetrachloride	CCL4	3	Rat	in vivo	Repeat	Male	Crj:CD(SD)IGS	Gavage	6	4 day	0	mg/kg	Control
3017670013	Rat230_2	67	1	5	Liver	B	carbon tetrachloride	CCL4	3	Rat	in vivo	Repeat	Male	Crj:CD(SD)IGS	Gavage	6	4 day	0	mg/kg	Control
3017670023	Rat230_2	67	2	2	Liver	B	carbon tetrachloride	CCL4	3	Rat	in vivo	Repeat	Male	Crj:CD(SD)IGS	Gavage	6	8 day	0	mg/kg	Control
3017670024	Rat230_2	67	2	4	Liver	B	carbon tetrachloride	CCL4	3	Rat	in vivo	Repeat	Male	Crj:CD(SD)IGS	Gavage	6	8 day	0	mg/kg	Control
3017670025	Rat230_2	67	2	5	Liver	B	carbon tetrachloride	CCL4	3	Rat	in vivo	Repeat	Male	Crj:CD(SD)IGS	Gavage	6	8 day	0	mg/kg	Control
3017671029	Rat230_2	67	3	1	Liver	B	carbon tetrachloride	CCL4	3	Rat	in vivo	Repeat	Male	Crj:CD(SD)IGS	Gavage	6	15 day	0	mg/kg	Control
3017671030	Rat230_2	67	3	3	Liver	B	carbon tetrachloride	CCL4	3	Rat	in vivo	Repeat	Male	Crj:CD(SD)IGS	Gavage	6	15 day	0	mg/kg	Control
3017672001	Rat230_2	67	3	4	Liver	B	carbon tetrachloride	CCL4	3	Rat	in vivo	Repeat	Male	Crj:CD(SD)IGS	Gavage	6	15 day	0	mg/kg	Control
3017672011	Rat230_2	67	4	1	Liver	B	carbon tetrachloride	CCL4	3	Rat	in vivo	Repeat	Male	Crj:CD(SD)IGS	Gavage	6	29 day	0	mg/kg	Control
3017672012	Rat230_2	67	4	2	Liver	B	carbon tetrachloride	CCL4	3	Rat	in vivo	Repeat	Male	Crj:CD(SD)IGS	Gavage	6	29 day	0	mg/kg	Control
3017672013	Rat230_2	67	4	4	Liver	B	carbon tetrachloride	CCL4	3	Rat	in vivo	Repeat	Male	Crj:CD(SD)IGS	Gavage	6	29 day	0	mg/kg	Control
3017670014	Rat230_2	67	9	2	Liver	B	carbon tetrachloride	CCL4	3	Rat	in vivo	Repeat	Male	Crj:CD(SD)IGS	Gavage	6	4 day	30	mg/kg	Low
3017670015	Rat230_2	67	9	3	Liver	B	carbon tetrachloride	CCL4	3	Rat	in vivo	Repeat	Male	Crj:CD(SD)IGS	Gavage	6	4 day	30	mg/kg	Low
3017670016	Rat230_2	67	9	4	Liver	C	carbon tetrachloride	CCL4	3	Rat	in vivo	Repeat	Male	Crj:CD(SD)IGS	Gavage	6	4 day	30	mg/kg	Low
3017670026	Rat230_2	67	10	1	Liver	B	carbon tetrachloride	CCL4	3	Rat	in vivo	Repeat	Male	Crj:CD(SD)IGS	Gavage	6	8 day	30	mg/kg	Low
3017670027	Rat230_2	67	10	2	Liver	B	carbon tetrachloride	CCL4	3	Rat	in vivo	Repeat	Male	Crj:CD(SD)IGS	Gavage	6	8 day	30	mg/kg	Low
3017670028	Rat230_2	67	10	5	Liver	B	carbon tetrachloride	CCL4	3	Rat	in vivo	Repeat	Male	Crj:CD(SD)IGS	Gavage	6	8 day	30	mg/kg	Low
3017672002	Rat230_2	67	11	1	Liver	B	carbon tetrachloride	CCL4	3	Rat	in vivo	Repeat	Male	Crj:CD(SD)IGS	Gavage	6	15 day	30	mg/kg	Low
3017672003	Rat230_2	67	11	3	Liver	B	carbon tetrachloride	CCL4	3	Rat	in vivo	Repeat	Male	Crj:CD(SD)IGS	Gavage	6	15 day	30	mg/kg	Low
3017672004	Rat230_2	67	11	5	Liver	B	carbon tetrachloride	CCL4	3	Rat	in vivo	Repeat	Male	Crj:CD(SD)IGS	Gavage	6	15 day	30	mg/kg	Low
3017672014	Rat230_2	67	12	2	Liver	B	carbon tetrachloride	CCL4	3	Rat	in vivo	Repeat	Male	Crj:CD(SD)IGS	Gavage	6	29 day	30	mg/kg	Low
3017672015	Rat230_2	67	12	3	Liver	B	carbon tetrachloride	CCL4	3	Rat	in vivo	Repeat	Male	Crj:CD(SD)IGS	Gavage	6	29 day	30	mg/kg	Low
3017672016	Rat230_2	67	12	5	Liver	B	carbon tetrachloride	CCL4	3	Rat	in vivo	Repeat	Male	Crj:CD(SD)IGS	Gavage	6	29 day	30	mg/kg	Low
3017670017	Rat230_2	67	13	2	Liver	B	carbon tetrachloride	CCL4	3	Rat	in vivo	Repeat	Male	Crj:CD(SD)IGS	Gavage	6	4 day	100	mg/kg	Middle
3017670018	Rat230_2	67	13	4	Liver	B	carbon tetrachloride	CCL4	3	Rat	in vivo	Repeat	Male	Crj:CD(SD)IGS	Gavage	6	4 day	100	mg/kg	Middle
3017670019	Rat230_2	67	13	5	Liver	B	carbon tetrachloride	CCL4	3	Rat	in vivo	Repeat	Male	Crj:CD(SD)IGS	Gavage	6	4 day	100	mg/kg	Middle
3017670029	Rat230_2	67	14	1	Liver	B	carbon tetrachloride	CCL4	3	Rat	in vivo	Repeat	Male	Crj:CD(SD)IGS	Gavage	6	8 day	100	mg/kg	Middle
3017670030	Rat230_2	67	14	2	Liver	B	carbon tetrachloride	CCL4	3	Rat	in vivo	Repeat	Male	Crj:CD(SD)IGS	Gavage	6	8 day	100	mg/kg	Middle
3017671001	Rat230_2	67	14	4	Liver	B	carbon tetrachloride	CCL4	3	Rat	in vivo	Repeat	Male	Crj:CD(SD)IGS	Gavage	6	8 day	100	mg/kg	Middle
3017672005	Rat230_2	67	15	1	Liver	B	carbon tetrachloride	CCL4	3	Rat	in vivo	Repeat	Male	Crj:CD(SD)IGS	Gavage	6	15 day	100	mg/kg	Middle
3017672006	Rat230_2	67	15	3	Liver	B	carbon tetrachloride	CCL4	3	Rat	in vivo	Repeat	Male	Crj:CD(SD)IGS	Gavage	6	15 day	100	mg/kg	Middle
3017672007	Rat230_2	67	15	5	Liver	B	carbon tetrachloride	CCL4	3	Rat	in vivo	Repeat	Male	Crj:CD(SD)IGS	Gavage	6	15 day	100	mg/kg	Middle
3017672017	Rat230_2	67	16	1	Liver	B	carbon tetrachloride	CCL4	3	Rat	in vivo	Repeat	Male	Crj:CD(SD)IGS	Gavage	6	29 day	100	mg/kg	Middle
3017672018	Rat230_2	67	16	2	Liver	B	carbon tetrachloride	CCL4	3	Rat	in vivo	Repeat	Male	Crj:CD(SD)IGS	Gavage	6	29 day	100	mg/kg	Middle
3017672019	Rat230_2	67	16	4	Liver	B	carbon tetrachloride	CCL4	3	Rat	in vivo	Repeat	Male	Crj:CD(SD)IGS	Gavage	6	29 day	100	mg/kg	Middle
3017670020	Rat230_2	67	17	1	Liver	C	carbon tetrachloride	CCL4	3	Rat	in vivo	Repeat	Male	Crj:CD(SD)IGS	Gavage	6	4 day	300	mg/kg	High
3017670021	Rat230_2	67	17	4	Liver	C	carbon tetrachloride	CCL4	3	Rat	in vivo	Repeat	Male	Crj:CD(SD)IGS	Gavage	6	4 day	300	mg/kg	High
3017670022	Rat230_2	67	17	5	Liver	C	carbon tetrachloride	CCL4	3	Rat	in vivo	Repeat	Male	Crj:CD(SD)IGS	Gavage	6	4 day	300	mg/kg	High
3017671002	Rat230_2	67	18	1	Liver	B	carbon tetrachloride	CCL4	3	Rat	in vivo	Repeat	Male	Crj:CD(SD)IGS	Gavage	6	8 day	300	mg/kg	High
3017671003	Rat230_2	67	18	2	Liver	B	carbon tetrachloride	CCL4	3	Rat	in vivo	Repeat	Male	Crj:CD(SD)IGS	Gavage	6	8 day	300	mg/kg	High
3017671004	Rat230_2	67	18	3	Liver	B	carbon tetrachloride	CCL4	3	Rat	in vivo	Repeat	Male	Crj:CD(SD)IGS	Gavage	6	8 day	300	mg/kg	High
3017672008	Rat230_2	67	19	1	Liver	B	carbon tetrachloride	CCL4	3	Rat	in vivo	Repeat	Male	Crj:CD(SD)IGS	Gavage	6	15 day	300	mg/kg	High
3017672009	Rat230_2	67	19	2	Liver	B	carbon tetrachloride	CCL4	3	Rat	in vivo	Repeat	Male	Crj:CD(SD)IGS	Gavage	6	15 day	300	mg/kg	High
3017672010	Rat230_2	67	19	4	Liver	B	carbon tetrachloride	CCL4	3	Rat	in vivo	Repeat	Male	Crj:CD(SD)IGS	Gavage	6	15 day	300	mg/kg	High
3017672020	Rat230_2	67	20	1	Liver	B	carbon tetrachloride	CCL4	3	Rat	in vivo	Repeat	Male	Crj:CD(SD)IGS	Gavage	6	29 day	300	mg/kg	High
3017672021	Rat230_2	67	20	2	Liver	B	carbon tetrachloride	CCL4	3	Rat	in vivo	Repeat	Male	Crj:CD(SD)IGS	Gavage	6	29 day	300	mg/kg	High
3017672022	Rat230_2	67	20	3	Liver	B	carbon tetrachloride	CCL4	3	Rat	in vivo	Repeat	Male	Crj:CD(SD)IGS	Gavage	6	29 day	300	mg/kg	High
3017651024	Rat230_2	90	1	3	Liver	B	valproic acid	VPA	5	Rat	in vivo	Single	Male	Crj:CD(SD)IGS	Gavage	6	3 hr	0	mg/kg	Control
3017846017	Rat230_2	90	1	3	Kidney	A	valproic acid	VPA	5	Rat	in vivo	Single	Male	Crj:CD(SD)IGS	Gavage	6	3 hr	0	mg/kg	Control
3017651025	Rat230_2	90	1	4	Liver	B	valproic acid	VPA	5	Rat	in vivo	Single	Male	Crj:CD(SD)IGS	Gavage	6	3 hr	0	mg/kg	Control
3017846018	Rat230_2	90	1	4	Kidney	A	valproic acid	VPA	5	Rat	in vivo	Single	Male	Crj:CD(SD)IGS	Gavage	6	3 hr	0	mg/kg	Control
3017651026	Rat230_2	90	1	5	Liver	B	valproic acid	VPA	5	Rat	in vivo	Single	Male	Crj:CD(SD)IGS	Gavage	6	3 hr	0	mg/kg	Control
3017846019	Rat230_2	90	1	5	Kidney	A	valproic acid	VPA	5	Rat	in vivo	Single	Male	Crj:CD(SD)IGS	Gavage	6	3 hr	0	mg/kg	Control
3017652006	Rat230_2	90	2	2	Liver	C	valproic acid	VPA	5	Rat	in vivo	Single	Male	Crj:CD(SD)IGS	Gavage	6	6 hr	0	mg/kg	Control
3017846029	Rat230_2	90	2	2	Kidney	A	valproic acid	VPA	5	Rat	in vivo	Single	Male	Crj:CD(SD)IGS	Gavage	6	6 hr	0	mg/kg	Control
3017652007	Rat230_2	90	2	3	Liver	C	valproic acid	VPA	5	Rat	in vivo	Single	Male	Crj:CD(SD)IGS	Gavage	6	6 hr	0	mg/kg	Control
3017846030	Rat230_2	90	2	3	Kidney	A	valproic acid	VPA	5	Rat	in vivo	Single	Male	Crj:CD(SD)IGS	Gavage	6	6 hr	0	mg/kg	Control
3017652008	Rat230_2	90	2	4	Liver	C	valproic acid	VPA	5	Rat	in vivo	Single	Male	Crj:CD(SD)IGS	Gavage	6	6 hr	0	mg/kg	Control
3017847001	Rat230_2	90	2	4	Kidney	B	valproic acid	VPA	5	Rat	in vivo	Single	Male	Crj:CD(SD)IGS	Gavage	6	6 hr	0	mg/kg	Control
3017650006	Rat230_2	90	3	1	Liver	C	valproic acid	VPA	5	Rat	in vivo	Single	Male	Crj:CD(SD)IGS	Gavage	6	9 hr	0	mg/kg	Control
3017840029	Rat230_2	90	3	1	Kidney	C	valproic acid	VPA	5	Rat	in vivo	Single	Male	Crj:CD(SD)IGS	Gavage	6	9 hr	0	mg/kg	Control
3017650007	Rat230_2	90	3	2	Liver	C	valproic acid	VPA	5	Rat	in vivo	Single	Male	Crj:CD(SD)IGS	Gavage	6	9 hr	0	mg/kg	Control
3017840030	Rat230_2	90	3	2	Kidney	C	valproic acid	VPA	5	Rat	in vivo	Single	Male	Crj:CD(SD)IGS	Gavage	6	9 hr	0	mg/kg	Control
3017650008	Rat230_2	90	3	5	Liver	C	valproic acid	VPA	5	Rat	in vivo	Single	Male	Crj:CD(SD)IGS	Gavage	6	9 hr	0	mg/kg	Control
3017841001	Rat230_2	90	3	5	Kidney	B	valproic acid	VPA	5	Rat	in vivo	Single	Male	Crj:CD(SD)IGS	Gavage	6	9 hr	0	mg/kg	Control
3017650018	Rat230_2	90	4	2	Liver	B	valproic acid	VPA	5	Rat	in vivo	Single	Male	Crj:CD(SD)IGS	Gavage	6	24 hr	0	mg/kg	Control
3017841011	Rat230_2	90	4	2	Kidney	C	valproic acid	VPA	5	Rat	in vivo	Single	Male	Crj:CD(SD)IGS	Gavage	6	24 hr	0	mg/kg	Control
3017650019	Rat230_2	90	4	3	Liver	B	valproic acid	VPA	5	Rat	in vivo	Single	Male	Crj:CD(SD)IGS	Gavage	6	24 hr	0	mg/kg	Control
3017841012	Rat230_2	90	4	3	Kidney	B	valproic acid	VPA	5	Rat	in vivo	Single	Male	Crj:CD(SD)IGS	Gavage	6	24 hr	0	mg/kg	Control
3017650020	Rat230_2	90	4	4	Liver	B	valproic acid	VPA	5	Rat	in vivo	Single	Male	Crj:CD(SD)IGS	Gavage	6	24 hr	0	mg/kg	Control
3017841013	Rat230_2	90	4	4	Kidney	A	valproic acid	VPA	5	Rat	in vivo	Single	Male	Crj:CD(SD)IGS	Gavage	6	24 hr	0	mg/kg	Control
3017651027	Rat230_2	90	5	1	Liver	A	valproic acid	VPA	5	Rat	in vivo	Single	Male	Crj:CD(SD)IGS	Gavage	6	3 hr	45	mg/kg	Low
3017846020	Rat230_2	90	5	1	Kidney	B	valproic acid	VPA	5	Rat	in vivo	Single	Male	Crj:CD(SD)IGS	Gavage	6	3 hr	45	mg/kg	Low
3017651028	Rat230_2	90	5	3	Liver	B	valproic acid	VPA	5	Rat	in vivo	Single	Male	Crj:CD(SD)IGS	Gavage	6	3 hr	45	mg/kg	Low
3017846021	Rat230_2	90	5	3	Kidney	A	valproic acid	VPA	5	Rat	in vivo	Single	Male	Crj:CD(SD)IGS	Gavage	6	3 hr	45	mg/kg	Low
3017651029	Rat230_2	90	5	5	Liver	B	valproic acid	VPA	5	Rat	in vivo	Single	Male	Crj:CD(SD)IGS	Gavage	6	3 hr	45	mg/kg	Low
3017846022	Rat230_2	90	5	5	Kidney	B	valproic acid	VPA	5	Rat	in vivo	Single	Male	Crj:CD(SD)IGS	Gavage	6	3 hr	45	mg/kg	Low
3017652009	Rat230_2	90	6	1	Liver	C	valproic acid	VPA	5	Rat	in vivo	Single	Male	Crj:CD(SD)IGS	Gavage	6	6 hr	45	mg/kg	Low
3017847002	Rat230_2	90	6	1	Kidney	A	valproic acid	VPA	5	Rat	in vivo	Single	Male	Crj:CD(SD)IGS	Gavage	6	6 hr	45	mg/kg	Low
3017652010	Rat230_2	90	6	4	Liver	C	valproic acid	VPA	5	Rat	in vivo	Single	Male	Crj:CD(SD)IGS	Gavage	6	6 hr	45	mg/kg	Low
3017847003	Rat230_2	90	6	4	Kidney	A	valproic acid	VPA	5	Rat	in vivo	Single	Male	Crj:CD(SD)IGS	Gavage	6	6 hr	45	mg/kg	Low
3017652011	Rat230_2	90	6	5	Liver	C	valproic acid	VPA	5	Rat	in vivo	Single	Male	Crj:CD(SD)IGS	Gavage	6	6 hr	45	mg/kg	Low
3017847004	Rat230_2	90	6	5	Kidney	A	valproic acid	VPA	5	Rat	in vivo	Single	Male	Crj:CD(SD)IGS	Gavage	6	6 hr	45	mg/kg	Low
3017650009	Rat230_2	90	7	2	Liver	C	valproic acid	VPA	5	Rat	in vivo	Single	Male	Crj:CD(SD)IGS	Gavage	6	9 hr	45	mg/kg	Low
3017841002	Rat230_2	90	7	2	Kidney	A	valproic acid	VPA	5	Rat	in vivo	Single	Male	Crj:CD(SD)IGS	Gavage	6	9 hr	45	mg/kg	Low
3017650010	Rat230_2	90	7	4	Liver	C	valproic acid	VPA	5	Rat	in vivo	Single	Male	Crj:CD(SD)IGS	Gavage	6	9 hr	45	mg/kg	Low
3017841003	Rat230_2	90	7	4	Kidney	B	valproic acid	VPA	5	Rat	in vivo	Single	Male	Crj:CD(SD)IGS	Gavage	6	9 hr	45	mg/kg	Low
3017650011	Rat230_2	90	7	5	Liver	C	valproic acid	VPA	5	Rat	in vivo	Single	Male	Crj:CD(SD)IGS	Gavage	6	9 hr	45	mg/kg	Low
3017841004	Rat230_2	90	7	5	Kidney	B	valproic acid	VPA	5	Rat	in vivo	Single	Male	Crj:CD(SD)IGS	Gavage	6	9 hr	45	mg/kg	Low
3017650021	Rat230_2	90	8	2	Liver	B	valproic acid	VPA	5	Rat	in vivo	Single	Male	Crj:CD(SD)IGS	Gavage	6	24 hr	45	mg/kg	Low
3017841014	Rat230_2	90	8	2	Kidney	A	valproic acid	VPA	5	Rat	in vivo	Single	Male	Crj:CD(SD)IGS	Gavage	6	24 hr	45	mg/kg	Low
3017650022	Rat230_2	90	8	3	Liver	B	valproic acid	VPA	5	Rat	in vivo	Single	Male	Crj:CD(SD)IGS	Gavage	6	24 hr	45	mg/kg	Low
3017841015	Rat230_2	90	8	3	Kidney	B	valproic acid	VPA	5	Rat	in vivo	Single	Male	Crj:CD(SD)IGS	Gavage	6	24 hr	45	mg/kg	Low
3017650023	Rat230_2	90	8	4	Liver	B	valproic acid	VPA	5	Rat	in vivo	Single	Male	Crj:CD(SD)IGS	Gavage	6	24 hr	45	mg/kg	Low
3017841016	Rat230_2	90	8	4	Kidney	B	valproic acid	VPA	5	Rat	in vivo	Single	Male	Crj:CD(SD)IGS	Gavage	6	24 hr	45	mg/kg	Low
3017651030	Rat230_2	90	9	1	Liver	B	valproic acid	VPA	5	Rat	in vivo	Single	Male	Crj:CD(SD)IGS	Gavage	6	3 hr	150	mg/kg	Middle
3017846023	Rat230_2	90	9	1	Kidney	A	valproic acid	VPA	5	Rat	in vivo	Single	Male	Crj:CD(SD)IGS	Gavage	6	3 hr	150	mg/kg	Middle
3017652001	Rat230_2	90	9	2	Liver	B	valproic acid	VPA	5	Rat	in vivo	Single	Male	Crj:CD(SD)IGS	Gavage	6	3 hr	150	mg/kg	Middle
3017846024	Rat230_2	90	9	2	Kidney	A	valproic acid	VPA	5	Rat	in vivo	Single	Male	Crj:CD(SD)IGS	Gavage	6	3 hr	150	mg/kg	Middle
3017652002	Rat230_2	90	9	4	Liver	B	valproic acid	VPA	5	Rat	in vivo	Single	Male	Crj:CD(SD)IGS	Gavage	6	3 hr	150	mg/kg	Middle
3017846025	Rat230_2	90	9	4	Kidney	C	valproic acid	VPA	5	Rat	in vivo	Single	Male	Crj:CD(SD)IGS	Gavage	6	3 hr	150	mg/kg	Middle
3017652012	Rat230_2	90	10	3	Liver	C	valproic acid	VPA	5	Rat	in vivo	Single	Male	Crj:CD(SD)IGS	Gavage	6	6 hr	150	mg/kg	Middle
3017847005	Rat230_2	90	10	3	Kidney	B	valproic acid	VPA	5	Rat	in vivo	Single	Male	Crj:CD(SD)IGS	Gavage	6	6 hr	150	mg/kg	Middle
3017652013	Rat230_2	90	10	4	Liver	C	valproic acid	VPA	5	Rat	in vivo	Single	Male	Crj:CD(SD)IGS	Gavage	6	6 hr	150	mg/kg	Middle
3017847006	Rat230_2	90	10	4	Kidney	B	valproic acid	VPA	5	Rat	in vivo	Single	Male	Crj:CD(SD)IGS	Gavage	6	6 hr	150	mg/kg	Middle
3017652014	Rat230_2	90	10	5	Liver	C	valproic acid	VPA	5	Rat	in vivo	Single	Male	Crj:CD(SD)IGS	Gavage	6	6 hr	150	mg/kg	Middle
3017847007	Rat230_2	90	10	5	Kidney	B	valproic acid	VPA	5	Rat	in vivo	Single	Male	Crj:CD(SD)IGS	Gavage	6	6 hr	150	mg/kg	Middle
3017650012	Rat230_2	90	11	2	Liver	C	valproic acid	VPA	5	Rat	in vivo	Single	Male	Crj:CD(SD)IGS	Gavage	6	9 hr	150	mg/kg	Middle
3017841005	Rat230_2	90	11	2	Kidney	A	valproic acid	VPA	5	Rat	in vivo	Single	Male	Crj:CD(SD)IGS	Gavage	6	9 hr	150	mg/kg	Middle
3017650013	Rat230_2	90	11	3	Liver	C	valproic acid	VPA	5	Rat	in vivo	Single	Male	Crj:CD(SD)IGS	Gavage	6	9 hr	150	mg/kg	Middle
3017841006	Rat230_2	90	11	3	Kidney	B	valproic acid	VPA	5	Rat	in vivo	Single	Male	Crj:CD(SD)IGS	Gavage	6	9 hr	150	mg/kg	Middle
3017650014	Rat230_2	90	11	4	Liver	C	valproic acid	VPA	5	Rat	in vivo	Single	Male	Crj:CD(SD)IGS	Gavage	6	9 hr	150	mg/kg	Middle
3017841007	Rat230_2	90	11	4	Kidney	B	valproic acid	VPA	5	Rat	in vivo	Single	Male	Crj:CD(SD)IGS	Gavage	6	9 hr	150	mg/kg	Middle
3017650024	Rat230_2	90	12	2	Liver	B	valproic acid	VPA	5	Rat	in vivo	Single	Male	Crj:CD(SD)IGS	Gavage	6	24 hr	150	mg/kg	Middle
3017841017	Rat230_2	90	12	2	Kidney	A	valproic acid	VPA	5	Rat	in vivo	Single	Male	Crj:CD(SD)IGS	Gavage	6	24 hr	150	mg/kg	Middle
3017650025	Rat230_2	90	12	3	Liver	B	valproic acid	VPA	5	Rat	in vivo	Single	Male	Crj:CD(SD)IGS	Gavage	6	24 hr	150	mg/kg	Middle
3017853025	Rat230_2	90	12	3	Kidney	B	valproic acid	VPA	5	Rat	in vivo	Single	Male	Crj:CD(SD)IGS	Gavage	6	24 hr	150	mg/kg	Middle
3017650026	Rat230_2	90	12	5	Liver	B	valproic acid	VPA	5	Rat	in vivo	Single	Male	Crj:CD(SD)IGS	Gavage	6	24 hr	150	mg/kg	Middle
3017841019	Rat230_2	90	12	5	Kidney	C	valproic acid	VPA	5	Rat	in vivo	Single	Male	Crj:CD(SD)IGS	Gavage	6	24 hr	150	mg/kg	Middle
3017652003	Rat230_2	90	13	2	Liver	B	valproic acid	VPA	5	Rat	in vivo	Single	Male	Crj:CD(SD)IGS	Gavage	6	3 hr	450	mg/kg	High
3017846026	Rat230_2	90	13	2	Kidney	B	valproic acid	VPA	5	Rat	in vivo	Single	Male	Crj:CD(SD)IGS	Gavage	6	3 hr	450	mg/kg	High
3017652004	Rat230_2	90	13	3	Liver	B	valproic acid	VPA	5	Rat	in vivo	Single	Male	Crj:CD(SD)IGS	Gavage	6	3 hr	450	mg/kg	High
3017846027	Rat230_2	90	13	3	Kidney	B	valproic acid	VPA	5	Rat	in vivo	Single	Male	Crj:CD(SD)IGS	Gavage	6	3 hr	450	mg/kg	High
3017652005	Rat230_2	90	13	4	Liver	B	valproic acid	VPA	5	Rat	in vivo	Single	Male	Crj:CD(SD)IGS	Gavage	6	3 hr	450	mg/kg	High
3017846028	Rat230_2	90	13	4	Kidney	A	valproic acid	VPA	5	Rat	in vivo	Single	Male	Crj:CD(SD)IGS	Gavage	6	3 hr	450	mg/kg	High
3017652015	Rat230_2	90	14	1	Liver	C	valproic acid	VPA	5	Rat	in vivo	Single	Male	Crj:CD(SD)IGS	Gavage	6	6 hr	450	mg/kg	High
3017847008	Rat230_2	90	14	1	Kidney	B	valproic acid	VPA	5	Rat	in vivo	Single	Male	Crj:CD(SD)IGS	Gavage	6	6 hr	450	mg/kg	High
3017652016	Rat230_2	90	14	2	Liver	C	valproic acid	VPA	5	Rat	in vivo	Single	Male	Crj:CD(SD)IGS	Gavage	6	6 hr	450	mg/kg	High
3017847009	Rat230_2	90	14	2	Kidney	C	valproic acid	VPA	5	Rat	in vivo	Single	Male	Crj:CD(SD)IGS	Gavage	6	6 hr	450	mg/kg	High
3017652017	Rat230_2	90	14	5	Liver	C	valproic acid	VPA	5	Rat	in vivo	Single	Male	Crj:CD(SD)IGS	Gavage	6	6 hr	450	mg/kg	High
3017847010	Rat230_2	90	14	5	Kidney	B	valproic acid	VPA	5	Rat	in vivo	Single	Male	Crj:CD(SD)IGS	Gavage	6	6 hr	450	mg/kg	High
3017650015	Rat230_2	90	15	2	Liver	C	valproic acid	VPA	5	Rat	in vivo	Single	Male	Crj:CD(SD)IGS	Gavage	6	9 hr	450	mg/kg	High
3017841008	Rat230_2	90	15	2	Kidney	A	valproic acid	VPA	5	Rat	in vivo	Single	Male	Crj:CD(SD)IGS	Gavage	6	9 hr	450	mg/kg	High
3017650016	Rat230_2	90	15	3	Liver	C	valproic acid	VPA	5	Rat	in vivo	Single	Male	Crj:CD(SD)IGS	Gavage	6	9 hr	450	mg/kg	High
3017841009	Rat230_2	90	15	3	Kidney	A	valproic acid	VPA	5	Rat	in vivo	Single	Male	Crj:CD(SD)IGS	Gavage	6	9 hr	450	mg/kg	High
3017650017	Rat230_2	90	15	4	Liver	C	valproic acid	VPA	5	Rat	in vivo	Single	Male	Crj:CD(SD)IGS	Gavage	6	9 hr	450	mg/kg	High
3017841010	Rat230_2	90	15	4	Kidney	A	valproic acid	VPA	5	Rat	in vivo	Single	Male	Crj:CD(SD)IGS	Gavage	6	9 hr	450	mg/kg	High
3017650027	Rat230_2	90	16	2	Liver	B	valproic acid	VPA	5	Rat	in vivo	Single	Male	Crj:CD(SD)IGS	Gavage	6	24 hr	450	mg/kg	High
3017841020	Rat230_2	90	16	2	Kidney	A	valproic acid	VPA	5	Rat	in vivo	Single	Male	Crj:CD(SD)IGS	Gavage	6	24 hr	450	mg/kg	High
3017650028	Rat230_2	90	16	3	Liver	C	valproic acid	VPA	5	Rat	in vivo	Single	Male	Crj:CD(SD)IGS	Gavage	6	24 hr	450	mg/kg	High
3017841021	Rat230_2	90	16	3	Kidney	A	valproic acid	VPA	5	Rat	in vivo	Single	Male	Crj:CD(SD)IGS	Gavage	6	24 hr	450	mg/kg	High
3017650029	Rat230_2	90	16	4	Liver	B	valproic acid	VPA	5	Rat	in vivo	Single	Male	Crj:CD(SD)IGS	Gavage	6	24 hr	450	mg/kg	High
3017841022	Rat230_2	90	16	4	Kidney	C	valproic acid	VPA	5	Rat	in vivo	Single	Male	Crj:CD(SD)IGS	Gavage	6	24 hr	450	mg/kg	High
3017654006	Rat230_2	91	1	2	Liver	B	valproic acid	VPA	5	Rat	in vivo	Repeat	Male	Crj:CD(SD)IGS	Gavage	6	4 day	0	mg/kg	Control
3017850017	Rat230_2	91	1	2	Kidney	B	valproic acid	VPA	5	Rat	in vivo	Repeat	Male	Crj:CD(SD)IGS	Gavage	6	4 day	0	mg/kg	Control
3017654007	Rat230_2	91	1	3	Liver	B	valproic acid	VPA	5	Rat	in vivo	Repeat	Male	Crj:CD(SD)IGS	Gavage	6	4 day	0	mg/kg	Control
3017850018	Rat230_2	91	1	3	Kidney	A	valproic acid	VPA	5	Rat	in vivo	Repeat	Male	Crj:CD(SD)IGS	Gavage	6	4 day	0	mg/kg	Control
3017654008	Rat230_2	91	1	5	Liver	C	valproic acid	VPA	5	Rat	in vivo	Repeat	Male	Crj:CD(SD)IGS	Gavage	6	4 day	0	mg/kg	Control
3017850019	Rat230_2	91	1	5	Kidney	A	valproic acid	VPA	5	Rat	in vivo	Repeat	Male	Crj:CD(SD)IGS	Gavage	6	4 day	0	mg/kg	Control
3017654018	Rat230_2	91	2	3	Liver	B	valproic acid	VPA	5	Rat	in vivo	Repeat	Male	Crj:CD(SD)IGS	Gavage	6	8 day	0	mg/kg	Control
3017850029	Rat230_2	91	2	3	Kidney	A	valproic acid	VPA	5	Rat	in vivo	Repeat	Male	Crj:CD(SD)IGS	Gavage	6	8 day	0	mg/kg	Control
3017654019	Rat230_2	91	2	4	Liver	B	valproic acid	VPA	5	Rat	in vivo	Repeat	Male	Crj:CD(SD)IGS	Gavage	6	8 day	0	mg/kg	Control
3017850030	Rat230_2	91	2	4	Kidney	A	valproic acid	VPA	5	Rat	in vivo	Repeat	Male	Crj:CD(SD)IGS	Gavage	6	8 day	0	mg/kg	Control
3017654020	Rat230_2	91	2	5	Liver	B	valproic acid	VPA	5	Rat	in vivo	Repeat	Male	Crj:CD(SD)IGS	Gavage	6	8 day	0	mg/kg	Control
3017851001	Rat230_2	91	2	5	Kidney	C	valproic acid	VPA	5	Rat	in vivo	Repeat	Male	Crj:CD(SD)IGS	Gavage	6	8 day	0	mg/kg	Control
3017653012	Rat230_2	91	3	1	Liver	B	valproic acid	VPA	5	Rat	in vivo	Repeat	Male	Crj:CD(SD)IGS	Gavage	6	15 day	0	mg/kg	Control
3017853001	Rat230_2	91	3	1	Kidney	A	valproic acid	VPA	5	Rat	in vivo	Repeat	Male	Crj:CD(SD)IGS	Gavage	6	15 day	0	mg/kg	Control
3017653013	Rat230_2	91	3	3	Liver	B	valproic acid	VPA	5	Rat	in vivo	Repeat	Male	Crj:CD(SD)IGS	Gavage	6	15 day	0	mg/kg	Control
3017853002	Rat230_2	91	3	3	Kidney	A	valproic acid	VPA	5	Rat	in vivo	Repeat	Male	Crj:CD(SD)IGS	Gavage	6	15 day	0	mg/kg	Control
3017653014	Rat230_2	91	3	5	Liver	B	valproic acid	VPA	5	Rat	in vivo	Repeat	Male	Crj:CD(SD)IGS	Gavage	6	15 day	0	mg/kg	Control
3017853003	Rat230_2	91	3	5	Kidney	B	valproic acid	VPA	5	Rat	in vivo	Repeat	Male	Crj:CD(SD)IGS	Gavage	6	15 day	0	mg/kg	Control
3017653024	Rat230_2	91	4	1	Liver	B	valproic acid	VPA	5	Rat	in vivo	Repeat	Male	Crj:CD(SD)IGS	Gavage	6	29 day	0	mg/kg	Control
3017853013	Rat230_2	91	4	1	Kidney	A	valproic acid	VPA	5	Rat	in vivo	Repeat	Male	Crj:CD(SD)IGS	Gavage	6	29 day	0	mg/kg	Control
3017653025	Rat230_2	91	4	3	Liver	B	valproic acid	VPA	5	Rat	in vivo	Repeat	Male	Crj:CD(SD)IGS	Gavage	6	29 day	0	mg/kg	Control
3017853014	Rat230_2	91	4	3	Kidney	A	valproic acid	VPA	5	Rat	in vivo	Repeat	Male	Crj:CD(SD)IGS	Gavage	6	29 day	0	mg/kg	Control
3017653026	Rat230_2	91	4	4	Liver	B	valproic acid	VPA	5	Rat	in vivo	Repeat	Male	Crj:CD(SD)IGS	Gavage	6	29 day	0	mg/kg	Control
3017853015	Rat230_2	91	4	4	Kidney	A	valproic acid	VPA	5	Rat	in vivo	Repeat	Male	Crj:CD(SD)IGS	Gavage	6	29 day	0	mg/kg	Control
3017654009	Rat230_2	91	5	1	Liver	B	valproic acid	VPA	5	Rat	in vivo	Repeat	Male	Crj:CD(SD)IGS	Gavage	6	4 day	45	mg/kg	Low
3017850020	Rat230_2	91	5	1	Kidney	B	valproic acid	VPA	5	Rat	in vivo	Repeat	Male	Crj:CD(SD)IGS	Gavage	6	4 day	45	mg/kg	Low
3017654010	Rat230_2	91	5	2	Liver	B	valproic acid	VPA	5	Rat	in vivo	Repeat	Male	Crj:CD(SD)IGS	Gavage	6	4 day	45	mg/kg	Low
3017850021	Rat230_2	91	5	2	Kidney	C	valproic acid	VPA	5	Rat	in vivo	Repeat	Male	Crj:CD(SD)IGS	Gavage	6	4 day	45	mg/kg	Low
3017654011	Rat230_2	91	5	3	Liver	B	valproic acid	VPA	5	Rat	in vivo	Repeat	Male	Crj:CD(SD)IGS	Gavage	6	4 day	45	mg/kg	Low
3017850022	Rat230_2	91	5	3	Kidney	B	valproic acid	VPA	5	Rat	in vivo	Repeat	Male	Crj:CD(SD)IGS	Gavage	6	4 day	45	mg/kg	Low
3017654021	Rat230_2	91	6	1	Liver	B	valproic acid	VPA	5	Rat	in vivo	Repeat	Male	Crj:CD(SD)IGS	Gavage	6	8 day	45	mg/kg	Low
3017851002	Rat230_2	91	6	1	Kidney	A	valproic acid	VPA	5	Rat	in vivo	Repeat	Male	Crj:CD(SD)IGS	Gavage	6	8 day	45	mg/kg	Low
3017654022	Rat230_2	91	6	4	Liver	B	valproic acid	VPA	5	Rat	in vivo	Repeat	Male	Crj:CD(SD)IGS	Gavage	6	8 day	45	mg/kg	Low
3017851003	Rat230_2	91	6	4	Kidney	C	valproic acid	VPA	5	Rat	in vivo	Repeat	Male	Crj:CD(SD)IGS	Gavage	6	8 day	45	mg/kg	Low
3017654023	Rat230_2	91	6	5	Liver	B	valproic acid	VPA	5	Rat	in vivo	Repeat	Male	Crj:CD(SD)IGS	Gavage	6	8 day	45	mg/kg	Low
3017851004	Rat230_2	91	6	5	Kidney	A	valproic acid	VPA	5	Rat	in vivo	Repeat	Male	Crj:CD(SD)IGS	Gavage	6	8 day	45	mg/kg	Low
3017653015	Rat230_2	91	7	2	Liver	B	valproic acid	VPA	5	Rat	in vivo	Repeat	Male	Crj:CD(SD)IGS	Gavage	6	15 day	45	mg/kg	Low
3017853004	Rat230_2	91	7	2	Kidney	A	valproic acid	VPA	5	Rat	in vivo	Repeat	Male	Crj:CD(SD)IGS	Gavage	6	15 day	45	mg/kg	Low
3017653016	Rat230_2	91	7	3	Liver	B	valproic acid	VPA	5	Rat	in vivo	Repeat	Male	Crj:CD(SD)IGS	Gavage	6	15 day	45	mg/kg	Low
3017853005	Rat230_2	91	7	3	Kidney	A	valproic acid	VPA	5	Rat	in vivo	Repeat	Male	Crj:CD(SD)IGS	Gavage	6	15 day	45	mg/kg	Low
3017653017	Rat230_2	91	7	4	Liver	B	valproic acid	VPA	5	Rat	in vivo	Repeat	Male	Crj:CD(SD)IGS	Gavage	6	15 day	45	mg/kg	Low
3017853006	Rat230_2	91	7	4	Kidney	B	valproic acid	VPA	5	Rat	in vivo	Repeat	Male	Crj:CD(SD)IGS	Gavage	6	15 day	45	mg/kg	Low
3017653027	Rat230_2	91	8	1	Liver	B	valproic acid	VPA	5	Rat	in vivo	Repeat	Male	Crj:CD(SD)IGS	Gavage	6	29 day	45	mg/kg	Low
3017853016	Rat230_2	91	8	1	Kidney	A	valproic acid	VPA	5	Rat	in vivo	Repeat	Male	Crj:CD(SD)IGS	Gavage	6	29 day	45	mg/kg	Low
3017653028	Rat230_2	91	8	2	Liver	B	valproic acid	VPA	5	Rat	in vivo	Repeat	Male	Crj:CD(SD)IGS	Gavage	6	29 day	45	mg/kg	Low
3017853017	Rat230_2	91	8	2	Kidney	A	valproic acid	VPA	5	Rat	in vivo	Repeat	Male	Crj:CD(SD)IGS	Gavage	6	29 day	45	mg/kg	Low
3017653029	Rat230_2	91	8	5	Liver	B	valproic acid	VPA	5	Rat	in vivo	Repeat	Male	Crj:CD(SD)IGS	Gavage	6	29 day	45	mg/kg	Low
3017853018	Rat230_2	91	8	5	Kidney	A	valproic acid	VPA	5	Rat	in vivo	Repeat	Male	Crj:CD(SD)IGS	Gavage	6	29 day	45	mg/kg	Low
3017654012	Rat230_2	91	9	1	Liver	B	valproic acid	VPA	5	Rat	in vivo	Repeat	Male	Crj:CD(SD)IGS	Gavage	6	4 day	150	mg/kg	Middle
3017850023	Rat230_2	91	9	1	Kidney	A	valproic acid	VPA	5	Rat	in vivo	Repeat	Male	Crj:CD(SD)IGS	Gavage	6	4 day	150	mg/kg	Middle
3017654013	Rat230_2	91	9	2	Liver	B	valproic acid	VPA	5	Rat	in vivo	Repeat	Male	Crj:CD(SD)IGS	Gavage	6	4 day	150	mg/kg	Middle
3017850024	Rat230_2	91	9	2	Kidney	A	valproic acid	VPA	5	Rat	in vivo	Repeat	Male	Crj:CD(SD)IGS	Gavage	6	4 day	150	mg/kg	Middle
3017654014	Rat230_2	91	9	4	Liver	B	valproic acid	VPA	5	Rat	in vivo	Repeat	Male	Crj:CD(SD)IGS	Gavage	6	4 day	150	mg/kg	Middle
3017850025	Rat230_2	91	9	4	Kidney	B	valproic acid	VPA	5	Rat	in vivo	Repeat	Male	Crj:CD(SD)IGS	Gavage	6	4 day	150	mg/kg	Middle
3017654024	Rat230_2	91	10	3	Liver	B	valproic acid	VPA	5	Rat	in vivo	Repeat	Male	Crj:CD(SD)IGS	Gavage	6	8 day	150	mg/kg	Middle
3017851005	Rat230_2	91	10	3	Kidney	A	valproic acid	VPA	5	Rat	in vivo	Repeat	Male	Crj:CD(SD)IGS	Gavage	6	8 day	150	mg/kg	Middle
3017654025	Rat230_2	91	10	4	Liver	B	valproic acid	VPA	5	Rat	in vivo	Repeat	Male	Crj:CD(SD)IGS	Gavage	6	8 day	150	mg/kg	Middle
3017851006	Rat230_2	91	10	4	Kidney	A	valproic acid	VPA	5	Rat	in vivo	Repeat	Male	Crj:CD(SD)IGS	Gavage	6	8 day	150	mg/kg	Middle
3017654026	Rat230_2	91	10	5	Liver	B	valproic acid	VPA	5	Rat	in vivo	Repeat	Male	Crj:CD(SD)IGS	Gavage	6	8 day	150	mg/kg	Middle
3017851007	Rat230_2	91	10	5	Kidney	B	valproic acid	VPA	5	Rat	in vivo	Repeat	Male	Crj:CD(SD)IGS	Gavage	6	8 day	150	mg/kg	Middle
3017653018	Rat230_2	91	11	1	Liver	B	valproic acid	VPA	5	Rat	in vivo	Repeat	Male	Crj:CD(SD)IGS	Gavage	6	15 day	150	mg/kg	Middle
3017853007	Rat230_2	91	11	1	Kidney	A	valproic acid	VPA	5	Rat	in vivo	Repeat	Male	Crj:CD(SD)IGS	Gavage	6	15 day	150	mg/kg	Middle
3017653019	Rat230_2	91	11	2	Liver	B	valproic acid	VPA	5	Rat	in vivo	Repeat	Male	Crj:CD(SD)IGS	Gavage	6	15 day	150	mg/kg	Middle
3017853008	Rat230_2	91	11	2	Kidney	A	valproic acid	VPA	5	Rat	in vivo	Repeat	Male	Crj:CD(SD)IGS	Gavage	6	15 day	150	mg/kg	Middle
3017653020	Rat230_2	91	11	3	Liver	B	valproic acid	VPA	5	Rat	in vivo	Repeat	Male	Crj:CD(SD)IGS	Gavage	6	15 day	150	mg/kg	Middle
3017853009	Rat230_2	91	11	3	Kidney	A	valproic acid	VPA	5	Rat	in vivo	Repeat	Male	Crj:CD(SD)IGS	Gavage	6	15 day	150	mg/kg	Middle
3017653030	Rat230_2	91	12	1	Liver	B	valproic acid	VPA	5	Rat	in vivo	Repeat	Male	Crj:CD(SD)IGS	Gavage	6	29 day	150	mg/kg	Middle
3017853019	Rat230_2	91	12	1	Kidney	A	valproic acid	VPA	5	Rat	in vivo	Repeat	Male	Crj:CD(SD)IGS	Gavage	6	29 day	150	mg/kg	Middle
3017654001	Rat230_2	91	12	3	Liver	B	valproic acid	VPA	5	Rat	in vivo	Repeat	Male	Crj:CD(SD)IGS	Gavage	6	29 day	150	mg/kg	Middle
3017853020	Rat230_2	91	12	3	Kidney	A	valproic acid	VPA	5	Rat	in vivo	Repeat	Male	Crj:CD(SD)IGS	Gavage	6	29 day	150	mg/kg	Middle
3017654002	Rat230_2	91	12	4	Liver	B	valproic acid	VPA	5	Rat	in vivo	Repeat	Male	Crj:CD(SD)IGS	Gavage	6	29 day	150	mg/kg	Middle
3017853021	Rat230_2	91	12	4	Kidney	A	valproic acid	VPA	5	Rat	in vivo	Repeat	Male	Crj:CD(SD)IGS	Gavage	6	29 day	150	mg/kg	Middle
3017654015	Rat230_2	91	13	2	Liver	B	valproic acid	VPA	5	Rat	in vivo	Repeat	Male	Crj:CD(SD)IGS	Gavage	6	4 day	450	mg/kg	High
3017850026	Rat230_2	91	13	2	Kidney	A	valproic acid	VPA	5	Rat	in vivo	Repeat	Male	Crj:CD(SD)IGS	Gavage	6	4 day	450	mg/kg	High
3017654016	Rat230_2	91	13	3	Liver	B	valproic acid	VPA	5	Rat	in vivo	Repeat	Male	Crj:CD(SD)IGS	Gavage	6	4 day	450	mg/kg	High
3017850027	Rat230_2	91	13	3	Kidney	A	valproic acid	VPA	5	Rat	in vivo	Repeat	Male	Crj:CD(SD)IGS	Gavage	6	4 day	450	mg/kg	High
3017654017	Rat230_2	91	13	5	Liver	B	valproic acid	VPA	5	Rat	in vivo	Repeat	Male	Crj:CD(SD)IGS	Gavage	6	4 day	450	mg/kg	High
3017850028	Rat230_2	91	13	5	Kidney	A	valproic acid	VPA	5	Rat	in vivo	Repeat	Male	Crj:CD(SD)IGS	Gavage	6	4 day	450	mg/kg	High
3017654027	Rat230_2	91	14	1	Liver	B	valproic acid	VPA	5	Rat	in vivo	Repeat	Male	Crj:CD(SD)IGS	Gavage	6	8 day	450	mg/kg	High
3017851008	Rat230_2	91	14	1	Kidney	C	valproic acid	VPA	5	Rat	in vivo	Repeat	Male	Crj:CD(SD)IGS	Gavage	6	8 day	450	mg/kg	High
3017654028	Rat230_2	91	14	3	Liver	B	valproic acid	VPA	5	Rat	in vivo	Repeat	Male	Crj:CD(SD)IGS	Gavage	6	8 day	450	mg/kg	High
3017851009	Rat230_2	91	14	3	Kidney	A	valproic acid	VPA	5	Rat	in vivo	Repeat	Male	Crj:CD(SD)IGS	Gavage	6	8 day	450	mg/kg	High
3017654029	Rat230_2	91	14	4	Liver	B	valproic acid	VPA	5	Rat	in vivo	Repeat	Male	Crj:CD(SD)IGS	Gavage	6	8 day	450	mg/kg	High
3017851010	Rat230_2	91	14	4	Kidney	A	valproic acid	VPA	5	Rat	in vivo	Repeat	Male	Crj:CD(SD)IGS	Gavage	6	8 day	450	mg/kg	High
3017653021	Rat230_2	91	15	2	Liver	B	valproic acid	VPA	5	Rat	in vivo	Repeat	Male	Crj:CD(SD)IGS	Gavage	6	15 day	450	mg/kg	High
3017853010	Rat230_2	91	15	2	Kidney	A	valproic acid	VPA	5	Rat	in vivo	Repeat	Male	Crj:CD(SD)IGS	Gavage	6	15 day	450	mg/kg	High
3017653022	Rat230_2	91	15	3	Liver	B	valproic acid	VPA	5	Rat	in vivo	Repeat	Male	Crj:CD(SD)IGS	Gavage	6	15 day	450	mg/kg	High
3017853011	Rat230_2	91	15	3	Kidney	A	valproic acid	VPA	5	Rat	in vivo	Repeat	Male	Crj:CD(SD)IGS	Gavage	6	15 day	450	mg/kg	High
3017653023	Rat230_2	91	15	4	Liver	B	valproic acid	VPA	5	Rat	in vivo	Repeat	Male	Crj:CD(SD)IGS	Gavage	6	15 day	450	mg/kg	High
3017853012	Rat230_2	91	15	4	Kidney	A	valproic acid	VPA	5	Rat	in vivo	Repeat	Male	Crj:CD(SD)IGS	Gavage	6	15 day	450	mg/kg	High
3017654003	Rat230_2	91	16	2	Liver	B	valproic acid	VPA	5	Rat	in vivo	Repeat	Male	Crj:CD(SD)IGS	Gavage	6	29 day	450	mg/kg	High
3017853022	Rat230_2	91	16	2	Kidney	B	valproic acid	VPA	5	Rat	in vivo	Repeat	Male	Crj:CD(SD)IGS	Gavage	6	29 day	450	mg/kg	High
3017654004	Rat230_2	91	16	4	Liver	B	valproic acid	VPA	5	Rat	in vivo	Repeat	Male	Crj:CD(SD)IGS	Gavage	6	29 day	450	mg/kg	High
3017853023	Rat230_2	91	16	4	Kidney	B	valproic acid	VPA	5	Rat	in vivo	Repeat	Male	Crj:CD(SD)IGS	Gavage	6	29 day	450	mg/kg	High
3017654005	Rat230_2	91	16	5	Liver	B	valproic acid	VPA	5	Rat	in vivo	Repeat	Male	Crj:CD(SD)IGS	Gavage	6	29 day	450	mg/kg	High
3017853024	Rat230_2	91	16	5	Kidney	B	valproic acid	VPA	5	Rat	in vivo	Repeat	Male	Crj:CD(SD)IGS	Gavage	6	29 day	450	mg/kg	High
3017648018	Rat230_2	93	1	1	Liver	C	phenobarbital	PB	4	Rat	in vivo	Repeat	Male	Crj:CD(SD)IGS	Gavage	6	4 day	0	mg/kg	Control
3017648019	Rat230_2	93	1	2	Liver	C	phenobarbital	PB	4	Rat	in vivo	Repeat	Male	Crj:CD(SD)IGS	Gavage	6	4 day	0	mg/kg	Control
3017648020	Rat230_2	93	1	5	Liver	C	phenobarbital	PB	4	Rat	in vivo	Repeat	Male	Crj:CD(SD)IGS	Gavage	6	4 day	0	mg/kg	Control
3017648030	Rat230_2	93	2	2	Liver	B	phenobarbital	PB	4	Rat	in vivo	Repeat	Male	Crj:CD(SD)IGS	Gavage	6	8 day	0	mg/kg	Control
3017649001	Rat230_2	93	2	3	Liver	C	phenobarbital	PB	4	Rat	in vivo	Repeat	Male	Crj:CD(SD)IGS	Gavage	6	8 day	0	mg/kg	Control
3017649002	Rat230_2	93	2	4	Liver	B	phenobarbital	PB	4	Rat	in vivo	Repeat	Male	Crj:CD(SD)IGS	Gavage	6	8 day	0	mg/kg	Control
3017649012	Rat230_2	93	3	1	Liver	B	phenobarbital	PB	4	Rat	in vivo	Repeat	Male	Crj:CD(SD)IGS	Gavage	6	15 day	0	mg/kg	Control
3017649013	Rat230_2	93	3	3	Liver	B	phenobarbital	PB	4	Rat	in vivo	Repeat	Male	Crj:CD(SD)IGS	Gavage	6	15 day	0	mg/kg	Control
3017649014	Rat230_2	93	3	4	Liver	B	phenobarbital	PB	4	Rat	in vivo	Repeat	Male	Crj:CD(SD)IGS	Gavage	6	15 day	0	mg/kg	Control
3017649024	Rat230_2	93	4	1	Liver	C	phenobarbital	PB	4	Rat	in vivo	Repeat	Male	Crj:CD(SD)IGS	Gavage	6	29 day	0	mg/kg	Control
3017649025	Rat230_2	93	4	4	Liver	C	phenobarbital	PB	4	Rat	in vivo	Repeat	Male	Crj:CD(SD)IGS	Gavage	6	29 day	0	mg/kg	Control
3017649026	Rat230_2	93	4	5	Liver	C	phenobarbital	PB	4	Rat	in vivo	Repeat	Male	Crj:CD(SD)IGS	Gavage	6	29 day	0	mg/kg	Control
3017648021	Rat230_2	93	5	2	Liver	B	phenobarbital	PB	4	Rat	in vivo	Repeat	Male	Crj:CD(SD)IGS	Gavage	6	4 day	10	mg/kg	Low
3017648022	Rat230_2	93	5	3	Liver	B	phenobarbital	PB	4	Rat	in vivo	Repeat	Male	Crj:CD(SD)IGS	Gavage	6	4 day	10	mg/kg	Low
3017648023	Rat230_2	93	5	4	Liver	B	phenobarbital	PB	4	Rat	in vivo	Repeat	Male	Crj:CD(SD)IGS	Gavage	6	4 day	10	mg/kg	Low
3017649003	Rat230_2	93	6	1	Liver	B	phenobarbital	PB	4	Rat	in vivo	Repeat	Male	Crj:CD(SD)IGS	Gavage	6	8 day	10	mg/kg	Low
3017649004	Rat230_2	93	6	2	Liver	B	phenobarbital	PB	4	Rat	in vivo	Repeat	Male	Crj:CD(SD)IGS	Gavage	6	8 day	10	mg/kg	Low
3017649005	Rat230_2	93	6	5	Liver	B	phenobarbital	PB	4	Rat	in vivo	Repeat	Male	Crj:CD(SD)IGS	Gavage	6	8 day	10	mg/kg	Low
3017649015	Rat230_2	93	7	1	Liver	B	phenobarbital	PB	4	Rat	in vivo	Repeat	Male	Crj:CD(SD)IGS	Gavage	6	15 day	10	mg/kg	Low
3017649016	Rat230_2	93	7	4	Liver	B	phenobarbital	PB	4	Rat	in vivo	Repeat	Male	Crj:CD(SD)IGS	Gavage	6	15 day	10	mg/kg	Low
3017649017	Rat230_2	93	7	5	Liver	B	phenobarbital	PB	4	Rat	in vivo	Repeat	Male	Crj:CD(SD)IGS	Gavage	6	15 day	10	mg/kg	Low
3017649027	Rat230_2	93	8	2	Liver	B	phenobarbital	PB	4	Rat	in vivo	Repeat	Male	Crj:CD(SD)IGS	Gavage	6	29 day	10	mg/kg	Low
3017649028	Rat230_2	93	8	4	Liver	B	phenobarbital	PB	4	Rat	in vivo	Repeat	Male	Crj:CD(SD)IGS	Gavage	6	29 day	10	mg/kg	Low
3017649029	Rat230_2	93	8	5	Liver	B	phenobarbital	PB	4	Rat	in vivo	Repeat	Male	Crj:CD(SD)IGS	Gavage	6	29 day	10	mg/kg	Low
3017648024	Rat230_2	93	9	1	Liver	B	phenobarbital	PB	4	Rat	in vivo	Repeat	Male	Crj:CD(SD)IGS	Gavage	6	4 day	30	mg/kg	Middle
3017648025	Rat230_2	93	9	2	Liver	B	phenobarbital	PB	4	Rat	in vivo	Repeat	Male	Crj:CD(SD)IGS	Gavage	6	4 day	30	mg/kg	Middle
3017648026	Rat230_2	93	9	4	Liver	B	phenobarbital	PB	4	Rat	in vivo	Repeat	Male	Crj:CD(SD)IGS	Gavage	6	4 day	30	mg/kg	Middle
3017649006	Rat230_2	93	10	2	Liver	B	phenobarbital	PB	4	Rat	in vivo	Repeat	Male	Crj:CD(SD)IGS	Gavage	6	8 day	30	mg/kg	Middle
3017649007	Rat230_2	93	10	4	Liver	B	phenobarbital	PB	4	Rat	in vivo	Repeat	Male	Crj:CD(SD)IGS	Gavage	6	8 day	30	mg/kg	Middle
3017649008	Rat230_2	93	10	5	Liver	B	phenobarbital	PB	4	Rat	in vivo	Repeat	Male	Crj:CD(SD)IGS	Gavage	6	8 day	30	mg/kg	Middle
3017649018	Rat230_2	93	11	1	Liver	B	phenobarbital	PB	4	Rat	in vivo	Repeat	Male	Crj:CD(SD)IGS	Gavage	6	15 day	30	mg/kg	Middle
3017649019	Rat230_2	93	11	3	Liver	B	phenobarbital	PB	4	Rat	in vivo	Repeat	Male	Crj:CD(SD)IGS	Gavage	6	15 day	30	mg/kg	Middle
3017649020	Rat230_2	93	11	5	Liver	B	phenobarbital	PB	4	Rat	in vivo	Repeat	Male	Crj:CD(SD)IGS	Gavage	6	15 day	30	mg/kg	Middle
3017649030	Rat230_2	93	12	1	Liver	B	phenobarbital	PB	4	Rat	in vivo	Repeat	Male	Crj:CD(SD)IGS	Gavage	6	29 day	30	mg/kg	Middle
3017650001	Rat230_2	93	12	2	Liver	B	phenobarbital	PB	4	Rat	in vivo	Repeat	Male	Crj:CD(SD)IGS	Gavage	6	29 day	30	mg/kg	Middle
3017650002	Rat230_2	93	12	5	Liver	B	phenobarbital	PB	4	Rat	in vivo	Repeat	Male	Crj:CD(SD)IGS	Gavage	6	29 day	30	mg/kg	Middle
3017648027	Rat230_2	93	13	1	Liver	C	phenobarbital	PB	4	Rat	in vivo	Repeat	Male	Crj:CD(SD)IGS	Gavage	6	4 day	100	mg/kg	High
3017648028	Rat230_2	93	13	2	Liver	C	phenobarbital	PB	4	Rat	in vivo	Repeat	Male	Crj:CD(SD)IGS	Gavage	6	4 day	100	mg/kg	High
3017648029	Rat230_2	93	13	5	Liver	C	phenobarbital	PB	4	Rat	in vivo	Repeat	Male	Crj:CD(SD)IGS	Gavage	6	4 day	100	mg/kg	High
3017649009	Rat230_2	93	14	1	Liver	B	phenobarbital	PB	4	Rat	in vivo	Repeat	Male	Crj:CD(SD)IGS	Gavage	6	8 day	100	mg/kg	High
3017649010	Rat230_2	93	14	2	Liver	B	phenobarbital	PB	4	Rat	in vivo	Repeat	Male	Crj:CD(SD)IGS	Gavage	6	8 day	100	mg/kg	High
3017649011	Rat230_2	93	14	3	Liver	B	phenobarbital	PB	4	Rat	in vivo	Repeat	Male	Crj:CD(SD)IGS	Gavage	6	8 day	100	mg/kg	High
3017649021	Rat230_2	93	15	3	Liver	B	phenobarbital	PB	4	Rat	in vivo	Repeat	Male	Crj:CD(SD)IGS	Gavage	6	15 day	100	mg/kg	High
3017649022	Rat230_2	93	15	4	Liver	B	phenobarbital	PB	4	Rat	in vivo	Repeat	Male	Crj:CD(SD)IGS	Gavage	6	15 day	100	mg/kg	High
3017649023	Rat230_2	93	15	5	Liver	B	phenobarbital	PB	4	Rat	in vivo	Repeat	Male	Crj:CD(SD)IGS	Gavage	6	15 day	100	mg/kg	High
3017650003	Rat230_2	93	16	2	Liver	C	phenobarbital	PB	4	Rat	in vivo	Repeat	Male	Crj:CD(SD)IGS	Gavage	6	29 day	100	mg/kg	High
3017650004	Rat230_2	93	16	3	Liver	C	phenobarbital	PB	4	Rat	in vivo	Repeat	Male	Crj:CD(SD)IGS	Gavage	6	29 day	100	mg/kg	High
3017650005	Rat230_2	93	16	4	Liver	C	phenobarbital	PB	4	Rat	in vivo	Repeat	Male	Crj:CD(SD)IGS	Gavage	6	29 day	100	mg/kg	High
3017666025	Rat230_2	94	1	1	Liver	B	rifampicin	RIF	8	Rat	in vivo	Single	Male	Crj:CD(SD)IGS	Gavage	6	3 hr	0	mg/kg	Control
3017433001	Rat230_2	94	1	1	Kidney	A	rifampicin	RIF	8	Rat	in vivo	Single	Male	Crj:CD(SD)IGS	Gavage	6	3 hr	0	mg/kg	Control
3017666026	Rat230_2	94	1	4	Liver	B	rifampicin	RIF	8	Rat	in vivo	Single	Male	Crj:CD(SD)IGS	Gavage	6	3 hr	0	mg/kg	Control
3017433002	Rat230_2	94	1	4	Kidney	C	rifampicin	RIF	8	Rat	in vivo	Single	Male	Crj:CD(SD)IGS	Gavage	6	3 hr	0	mg/kg	Control
3017666027	Rat230_2	94	1	5	Liver	B	rifampicin	RIF	8	Rat	in vivo	Single	Male	Crj:CD(SD)IGS	Gavage	6	3 hr	0	mg/kg	Control
3017433003	Rat230_2	94	1	5	Kidney	A	rifampicin	RIF	8	Rat	in vivo	Single	Male	Crj:CD(SD)IGS	Gavage	6	3 hr	0	mg/kg	Control
3017665024	Rat230_2	94	2	1	Liver	B	rifampicin	RIF	8	Rat	in vivo	Single	Male	Crj:CD(SD)IGS	Gavage	6	6 hr	0	mg/kg	Control
3017434008	Rat230_2	94	2	1	Kidney	A	rifampicin	RIF	8	Rat	in vivo	Single	Male	Crj:CD(SD)IGS	Gavage	6	6 hr	0	mg/kg	Control
3017665025	Rat230_2	94	2	3	Liver	B	rifampicin	RIF	8	Rat	in vivo	Single	Male	Crj:CD(SD)IGS	Gavage	6	6 hr	0	mg/kg	Control
3017434009	Rat230_2	94	2	3	Kidney	A	rifampicin	RIF	8	Rat	in vivo	Single	Male	Crj:CD(SD)IGS	Gavage	6	6 hr	0	mg/kg	Control
3017665026	Rat230_2	94	2	5	Liver	B	rifampicin	RIF	8	Rat	in vivo	Single	Male	Crj:CD(SD)IGS	Gavage	6	6 hr	0	mg/kg	Control
3017434010	Rat230_2	94	2	5	Kidney	A	rifampicin	RIF	8	Rat	in vivo	Single	Male	Crj:CD(SD)IGS	Gavage	6	6 hr	0	mg/kg	Control
3017666001	Rat230_2	94	3	1	Liver	B	rifampicin	RIF	8	Rat	in vivo	Single	Male	Crj:CD(SD)IGS	Gavage	6	9 hr	0	mg/kg	Control
3017437002	Rat230_2	94	3	1	Kidney	A	rifampicin	RIF	8	Rat	in vivo	Single	Male	Crj:CD(SD)IGS	Gavage	6	9 hr	0	mg/kg	Control
3017666002	Rat230_2	94	3	2	Liver	B	rifampicin	RIF	8	Rat	in vivo	Single	Male	Crj:CD(SD)IGS	Gavage	6	9 hr	0	mg/kg	Control
3017437003	Rat230_2	94	3	2	Kidney	A	rifampicin	RIF	8	Rat	in vivo	Single	Male	Crj:CD(SD)IGS	Gavage	6	9 hr	0	mg/kg	Control
3017666003	Rat230_2	94	3	3	Liver	B	rifampicin	RIF	8	Rat	in vivo	Single	Male	Crj:CD(SD)IGS	Gavage	6	9 hr	0	mg/kg	Control
3017437004	Rat230_2	94	3	3	Kidney	A	rifampicin	RIF	8	Rat	in vivo	Single	Male	Crj:CD(SD)IGS	Gavage	6	9 hr	0	mg/kg	Control
3017666013	Rat230_2	94	4	1	Liver	B	rifampicin	RIF	8	Rat	in vivo	Single	Male	Crj:CD(SD)IGS	Gavage	6	24 hr	0	mg/kg	Control
3017437014	Rat230_2	94	4	1	Kidney	A	rifampicin	RIF	8	Rat	in vivo	Single	Male	Crj:CD(SD)IGS	Gavage	6	24 hr	0	mg/kg	Control
3017666014	Rat230_2	94	4	2	Liver	B	rifampicin	RIF	8	Rat	in vivo	Single	Male	Crj:CD(SD)IGS	Gavage	6	24 hr	0	mg/kg	Control
3017437015	Rat230_2	94	4	2	Kidney	C	rifampicin	RIF	8	Rat	in vivo	Single	Male	Crj:CD(SD)IGS	Gavage	6	24 hr	0	mg/kg	Control
3017666015	Rat230_2	94	4	4	Liver	B	rifampicin	RIF	8	Rat	in vivo	Single	Male	Crj:CD(SD)IGS	Gavage	6	24 hr	0	mg/kg	Control
3017437016	Rat230_2	94	4	4	Kidney	A	rifampicin	RIF	8	Rat	in vivo	Single	Male	Crj:CD(SD)IGS	Gavage	6	24 hr	0	mg/kg	Control
3017666028	Rat230_2	94	5	2	Liver	B	rifampicin	RIF	8	Rat	in vivo	Single	Male	Crj:CD(SD)IGS	Gavage	6	3 hr	20	mg/kg	Low
3017433004	Rat230_2	94	5	2	Kidney	A	rifampicin	RIF	8	Rat	in vivo	Single	Male	Crj:CD(SD)IGS	Gavage	6	3 hr	20	mg/kg	Low
3017666029	Rat230_2	94	5	4	Liver	B	rifampicin	RIF	8	Rat	in vivo	Single	Male	Crj:CD(SD)IGS	Gavage	6	3 hr	20	mg/kg	Low
3017433005	Rat230_2	94	5	4	Kidney	A	rifampicin	RIF	8	Rat	in vivo	Single	Male	Crj:CD(SD)IGS	Gavage	6	3 hr	20	mg/kg	Low
3017666030	Rat230_2	94	5	5	Liver	B	rifampicin	RIF	8	Rat	in vivo	Single	Male	Crj:CD(SD)IGS	Gavage	6	3 hr	20	mg/kg	Low
3017434001	Rat230_2	94	5	5	Kidney	A	rifampicin	RIF	8	Rat	in vivo	Single	Male	Crj:CD(SD)IGS	Gavage	6	3 hr	20	mg/kg	Low
3017665027	Rat230_2	94	6	1	Liver	B	rifampicin	RIF	8	Rat	in vivo	Single	Male	Crj:CD(SD)IGS	Gavage	6	6 hr	20	mg/kg	Low
3017434011	Rat230_2	94	6	1	Kidney	A	rifampicin	RIF	8	Rat	in vivo	Single	Male	Crj:CD(SD)IGS	Gavage	6	6 hr	20	mg/kg	Low
3017665028	Rat230_2	94	6	3	Liver	B	rifampicin	RIF	8	Rat	in vivo	Single	Male	Crj:CD(SD)IGS	Gavage	6	6 hr	20	mg/kg	Low
3017434012	Rat230_2	94	6	3	Kidney	A	rifampicin	RIF	8	Rat	in vivo	Single	Male	Crj:CD(SD)IGS	Gavage	6	6 hr	20	mg/kg	Low
3017665029	Rat230_2	94	6	5	Liver	B	rifampicin	RIF	8	Rat	in vivo	Single	Male	Crj:CD(SD)IGS	Gavage	6	6 hr	20	mg/kg	Low
3017434013	Rat230_2	94	6	5	Kidney	A	rifampicin	RIF	8	Rat	in vivo	Single	Male	Crj:CD(SD)IGS	Gavage	6	6 hr	20	mg/kg	Low
3017666004	Rat230_2	94	7	1	Liver	B	rifampicin	RIF	8	Rat	in vivo	Single	Male	Crj:CD(SD)IGS	Gavage	6	9 hr	20	mg/kg	Low
3017437005	Rat230_2	94	7	1	Kidney	A	rifampicin	RIF	8	Rat	in vivo	Single	Male	Crj:CD(SD)IGS	Gavage	6	9 hr	20	mg/kg	Low
3017666005	Rat230_2	94	7	2	Liver	B	rifampicin	RIF	8	Rat	in vivo	Single	Male	Crj:CD(SD)IGS	Gavage	6	9 hr	20	mg/kg	Low
3017437006	Rat230_2	94	7	2	Kidney	B	rifampicin	RIF	8	Rat	in vivo	Single	Male	Crj:CD(SD)IGS	Gavage	6	9 hr	20	mg/kg	Low
3017666006	Rat230_2	94	7	4	Liver	B	rifampicin	RIF	8	Rat	in vivo	Single	Male	Crj:CD(SD)IGS	Gavage	6	9 hr	20	mg/kg	Low
3017437007	Rat230_2	94	7	4	Kidney	B	rifampicin	RIF	8	Rat	in vivo	Single	Male	Crj:CD(SD)IGS	Gavage	6	9 hr	20	mg/kg	Low
3017666016	Rat230_2	94	8	1	Liver	B	rifampicin	RIF	8	Rat	in vivo	Single	Male	Crj:CD(SD)IGS	Gavage	6	24 hr	20	mg/kg	Low
3017437017	Rat230_2	94	8	1	Kidney	B	rifampicin	RIF	8	Rat	in vivo	Single	Male	Crj:CD(SD)IGS	Gavage	6	24 hr	20	mg/kg	Low
3017666017	Rat230_2	94	8	2	Liver	B	rifampicin	RIF	8	Rat	in vivo	Single	Male	Crj:CD(SD)IGS	Gavage	6	24 hr	20	mg/kg	Low
3017437018	Rat230_2	94	8	2	Kidney	B	rifampicin	RIF	8	Rat	in vivo	Single	Male	Crj:CD(SD)IGS	Gavage	6	24 hr	20	mg/kg	Low
3017666018	Rat230_2	94	8	5	Liver	B	rifampicin	RIF	8	Rat	in vivo	Single	Male	Crj:CD(SD)IGS	Gavage	6	24 hr	20	mg/kg	Low
3017437019	Rat230_2	94	8	5	Kidney	B	rifampicin	RIF	8	Rat	in vivo	Single	Male	Crj:CD(SD)IGS	Gavage	6	24 hr	20	mg/kg	Low
3017665018	Rat230_2	94	9	1	Liver	B	rifampicin	RIF	8	Rat	in vivo	Single	Male	Crj:CD(SD)IGS	Gavage	6	3 hr	60	mg/kg	Middle
3017434002	Rat230_2	94	9	1	Kidney	C	rifampicin	RIF	8	Rat	in vivo	Single	Male	Crj:CD(SD)IGS	Gavage	6	3 hr	60	mg/kg	Middle
3017665019	Rat230_2	94	9	3	Liver	B	rifampicin	RIF	8	Rat	in vivo	Single	Male	Crj:CD(SD)IGS	Gavage	6	3 hr	60	mg/kg	Middle
3017434003	Rat230_2	94	9	3	Kidney	A	rifampicin	RIF	8	Rat	in vivo	Single	Male	Crj:CD(SD)IGS	Gavage	6	3 hr	60	mg/kg	Middle
3017665020	Rat230_2	94	9	5	Liver	B	rifampicin	RIF	8	Rat	in vivo	Single	Male	Crj:CD(SD)IGS	Gavage	6	3 hr	60	mg/kg	Middle
3017434004	Rat230_2	94	9	5	Kidney	B	rifampicin	RIF	8	Rat	in vivo	Single	Male	Crj:CD(SD)IGS	Gavage	6	3 hr	60	mg/kg	Middle
3017665030	Rat230_2	94	10	1	Liver	B	rifampicin	RIF	8	Rat	in vivo	Single	Male	Crj:CD(SD)IGS	Gavage	6	6 hr	60	mg/kg	Middle
3017434014	Rat230_2	94	10	1	Kidney	C	rifampicin	RIF	8	Rat	in vivo	Single	Male	Crj:CD(SD)IGS	Gavage	6	6 hr	60	mg/kg	Middle
3017667001	Rat230_2	94	10	2	Liver	B	rifampicin	RIF	8	Rat	in vivo	Single	Male	Crj:CD(SD)IGS	Gavage	6	6 hr	60	mg/kg	Middle
3017434015	Rat230_2	94	10	2	Kidney	A	rifampicin	RIF	8	Rat	in vivo	Single	Male	Crj:CD(SD)IGS	Gavage	6	6 hr	60	mg/kg	Middle
3017667002	Rat230_2	94	10	4	Liver	B	rifampicin	RIF	8	Rat	in vivo	Single	Male	Crj:CD(SD)IGS	Gavage	6	6 hr	60	mg/kg	Middle
3017434016	Rat230_2	94	10	4	Kidney	A	rifampicin	RIF	8	Rat	in vivo	Single	Male	Crj:CD(SD)IGS	Gavage	6	6 hr	60	mg/kg	Middle
3017666007	Rat230_2	94	11	1	Liver	B	rifampicin	RIF	8	Rat	in vivo	Single	Male	Crj:CD(SD)IGS	Gavage	6	9 hr	60	mg/kg	Middle
3017437008	Rat230_2	94	11	1	Kidney	A	rifampicin	RIF	8	Rat	in vivo	Single	Male	Crj:CD(SD)IGS	Gavage	6	9 hr	60	mg/kg	Middle
3017666008	Rat230_2	94	11	2	Liver	B	rifampicin	RIF	8	Rat	in vivo	Single	Male	Crj:CD(SD)IGS	Gavage	6	9 hr	60	mg/kg	Middle
3017437009	Rat230_2	94	11	2	Kidney	B	rifampicin	RIF	8	Rat	in vivo	Single	Male	Crj:CD(SD)IGS	Gavage	6	9 hr	60	mg/kg	Middle
3017666009	Rat230_2	94	11	5	Liver	B	rifampicin	RIF	8	Rat	in vivo	Single	Male	Crj:CD(SD)IGS	Gavage	6	9 hr	60	mg/kg	Middle
3017437010	Rat230_2	94	11	5	Kidney	A	rifampicin	RIF	8	Rat	in vivo	Single	Male	Crj:CD(SD)IGS	Gavage	6	9 hr	60	mg/kg	Middle
3017666019	Rat230_2	94	12	1	Liver	B	rifampicin	RIF	8	Rat	in vivo	Single	Male	Crj:CD(SD)IGS	Gavage	6	24 hr	60	mg/kg	Middle
3017437020	Rat230_2	94	12	1	Kidney	C	rifampicin	RIF	8	Rat	in vivo	Single	Male	Crj:CD(SD)IGS	Gavage	6	24 hr	60	mg/kg	Middle
3017666020	Rat230_2	94	12	3	Liver	B	rifampicin	RIF	8	Rat	in vivo	Single	Male	Crj:CD(SD)IGS	Gavage	6	24 hr	60	mg/kg	Middle
3017437021	Rat230_2	94	12	3	Kidney	A	rifampicin	RIF	8	Rat	in vivo	Single	Male	Crj:CD(SD)IGS	Gavage	6	24 hr	60	mg/kg	Middle
3017666021	Rat230_2	94	12	5	Liver	B	rifampicin	RIF	8	Rat	in vivo	Single	Male	Crj:CD(SD)IGS	Gavage	6	24 hr	60	mg/kg	Middle
3017437022	Rat230_2	94	12	5	Kidney	A	rifampicin	RIF	8	Rat	in vivo	Single	Male	Crj:CD(SD)IGS	Gavage	6	24 hr	60	mg/kg	Middle
3017665021	Rat230_2	94	13	1	Liver	B	rifampicin	RIF	8	Rat	in vivo	Single	Male	Crj:CD(SD)IGS	Gavage	6	3 hr	200	mg/kg	High
3017434005	Rat230_2	94	13	1	Kidney	A	rifampicin	RIF	8	Rat	in vivo	Single	Male	Crj:CD(SD)IGS	Gavage	6	3 hr	200	mg/kg	High
3017665022	Rat230_2	94	13	4	Liver	B	rifampicin	RIF	8	Rat	in vivo	Single	Male	Crj:CD(SD)IGS	Gavage	6	3 hr	200	mg/kg	High
3017434006	Rat230_2	94	13	4	Kidney	A	rifampicin	RIF	8	Rat	in vivo	Single	Male	Crj:CD(SD)IGS	Gavage	6	3 hr	200	mg/kg	High
3017665023	Rat230_2	94	13	5	Liver	B	rifampicin	RIF	8	Rat	in vivo	Single	Male	Crj:CD(SD)IGS	Gavage	6	3 hr	200	mg/kg	High
3017434007	Rat230_2	94	13	5	Kidney	B	rifampicin	RIF	8	Rat	in vivo	Single	Male	Crj:CD(SD)IGS	Gavage	6	3 hr	200	mg/kg	High
3017667003	Rat230_2	94	14	1	Liver	B	rifampicin	RIF	8	Rat	in vivo	Single	Male	Crj:CD(SD)IGS	Gavage	6	6 hr	200	mg/kg	High
3017434017	Rat230_2	94	14	1	Kidney	B	rifampicin	RIF	8	Rat	in vivo	Single	Male	Crj:CD(SD)IGS	Gavage	6	6 hr	200	mg/kg	High
3017667004	Rat230_2	94	14	4	Liver	B	rifampicin	RIF	8	Rat	in vivo	Single	Male	Crj:CD(SD)IGS	Gavage	6	6 hr	200	mg/kg	High
3017434018	Rat230_2	94	14	4	Kidney	A	rifampicin	RIF	8	Rat	in vivo	Single	Male	Crj:CD(SD)IGS	Gavage	6	6 hr	200	mg/kg	High
3017667005	Rat230_2	94	14	5	Liver	B	rifampicin	RIF	8	Rat	in vivo	Single	Male	Crj:CD(SD)IGS	Gavage	6	6 hr	200	mg/kg	High
3017434019	Rat230_2	94	14	5	Kidney	B	rifampicin	RIF	8	Rat	in vivo	Single	Male	Crj:CD(SD)IGS	Gavage	6	6 hr	200	mg/kg	High
3017666010	Rat230_2	94	15	2	Liver	B	rifampicin	RIF	8	Rat	in vivo	Single	Male	Crj:CD(SD)IGS	Gavage	6	9 hr	200	mg/kg	High
3017437011	Rat230_2	94	15	2	Kidney	A	rifampicin	RIF	8	Rat	in vivo	Single	Male	Crj:CD(SD)IGS	Gavage	6	9 hr	200	mg/kg	High
3017666011	Rat230_2	94	15	3	Liver	B	rifampicin	RIF	8	Rat	in vivo	Single	Male	Crj:CD(SD)IGS	Gavage	6	9 hr	200	mg/kg	High
3017437012	Rat230_2	94	15	3	Kidney	A	rifampicin	RIF	8	Rat	in vivo	Single	Male	Crj:CD(SD)IGS	Gavage	6	9 hr	200	mg/kg	High
3017666012	Rat230_2	94	15	5	Liver	B	rifampicin	RIF	8	Rat	in vivo	Single	Male	Crj:CD(SD)IGS	Gavage	6	9 hr	200	mg/kg	High
3017437013	Rat230_2	94	15	5	Kidney	A	rifampicin	RIF	8	Rat	in vivo	Single	Male	Crj:CD(SD)IGS	Gavage	6	9 hr	200	mg/kg	High
3017666022	Rat230_2	94	16	1	Liver	B	rifampicin	RIF	8	Rat	in vivo	Single	Male	Crj:CD(SD)IGS	Gavage	6	24 hr	200	mg/kg	High
3017437023	Rat230_2	94	16	1	Kidney	A	rifampicin	RIF	8	Rat	in vivo	Single	Male	Crj:CD(SD)IGS	Gavage	6	24 hr	200	mg/kg	High
3017666023	Rat230_2	94	16	2	Liver	B	rifampicin	RIF	8	Rat	in vivo	Single	Male	Crj:CD(SD)IGS	Gavage	6	24 hr	200	mg/kg	High
3017437024	Rat230_2	94	16	2	Kidney	A	rifampicin	RIF	8	Rat	in vivo	Single	Male	Crj:CD(SD)IGS	Gavage	6	24 hr	200	mg/kg	High
3017666024	Rat230_2	94	16	5	Liver	B	rifampicin	RIF	8	Rat	in vivo	Single	Male	Crj:CD(SD)IGS	Gavage	6	24 hr	200	mg/kg	High
3017437025	Rat230_2	94	16	5	Kidney	B	rifampicin	RIF	8	Rat	in vivo	Single	Male	Crj:CD(SD)IGS	Gavage	6	24 hr	200	mg/kg	High
3017719017	Rat230_2	95	1	1	Liver	B	rifampicin	RIF	8	Rat	in vivo	Repeat	Male	Crj:CD(SD)IGS	Gavage	6	4 day	0	mg/kg	Control
3017499005	Rat230_2	95	1	1	Kidney	B	rifampicin	RIF	8	Rat	in vivo	Repeat	Male	Crj:CD(SD)IGS	Gavage	6	4 day	0	mg/kg	Control
3017719018	Rat230_2	95	1	2	Liver	B	rifampicin	RIF	8	Rat	in vivo	Repeat	Male	Crj:CD(SD)IGS	Gavage	6	4 day	0	mg/kg	Control
3017499006	Rat230_2	95	1	2	Kidney	B	rifampicin	RIF	8	Rat	in vivo	Repeat	Male	Crj:CD(SD)IGS	Gavage	6	4 day	0	mg/kg	Control
3017719019	Rat230_2	95	1	3	Liver	B	rifampicin	RIF	8	Rat	in vivo	Repeat	Male	Crj:CD(SD)IGS	Gavage	6	4 day	0	mg/kg	Control
3017499007	Rat230_2	95	1	3	Kidney	A	rifampicin	RIF	8	Rat	in vivo	Repeat	Male	Crj:CD(SD)IGS	Gavage	6	4 day	0	mg/kg	Control
3017719029	Rat230_2	95	2	1	Liver	B	rifampicin	RIF	8	Rat	in vivo	Repeat	Male	Crj:CD(SD)IGS	Gavage	6	8 day	0	mg/kg	Control
3017499017	Rat230_2	95	2	1	Kidney	A	rifampicin	RIF	8	Rat	in vivo	Repeat	Male	Crj:CD(SD)IGS	Gavage	6	8 day	0	mg/kg	Control
3017719030	Rat230_2	95	2	2	Liver	B	rifampicin	RIF	8	Rat	in vivo	Repeat	Male	Crj:CD(SD)IGS	Gavage	6	8 day	0	mg/kg	Control
3017499018	Rat230_2	95	2	2	Kidney	A	rifampicin	RIF	8	Rat	in vivo	Repeat	Male	Crj:CD(SD)IGS	Gavage	6	8 day	0	mg/kg	Control
3017720001	Rat230_2	95	2	3	Liver	C	rifampicin	RIF	8	Rat	in vivo	Repeat	Male	Crj:CD(SD)IGS	Gavage	6	8 day	0	mg/kg	Control
3017499019	Rat230_2	95	2	3	Kidney	B	rifampicin	RIF	8	Rat	in vivo	Repeat	Male	Crj:CD(SD)IGS	Gavage	6	8 day	0	mg/kg	Control
3017720011	Rat230_2	95	3	1	Liver	B	rifampicin	RIF	8	Rat	in vivo	Repeat	Male	Crj:CD(SD)IGS	Gavage	6	15 day	0	mg/kg	Control
3017444005	Rat230_2	95	3	1	Kidney	B	rifampicin	RIF	8	Rat	in vivo	Repeat	Male	Crj:CD(SD)IGS	Gavage	6	15 day	0	mg/kg	Control
3017720012	Rat230_2	95	3	4	Liver	B	rifampicin	RIF	8	Rat	in vivo	Repeat	Male	Crj:CD(SD)IGS	Gavage	6	15 day	0	mg/kg	Control
3017444006	Rat230_2	95	3	4	Kidney	A	rifampicin	RIF	8	Rat	in vivo	Repeat	Male	Crj:CD(SD)IGS	Gavage	6	15 day	0	mg/kg	Control
3017720013	Rat230_2	95	3	5	Liver	B	rifampicin	RIF	8	Rat	in vivo	Repeat	Male	Crj:CD(SD)IGS	Gavage	6	15 day	0	mg/kg	Control
3017444007	Rat230_2	95	3	5	Kidney	A	rifampicin	RIF	8	Rat	in vivo	Repeat	Male	Crj:CD(SD)IGS	Gavage	6	15 day	0	mg/kg	Control
3017720023	Rat230_2	95	4	2	Liver	B	rifampicin	RIF	8	Rat	in vivo	Repeat	Male	Crj:CD(SD)IGS	Gavage	6	29 day	0	mg/kg	Control
3017444017	Rat230_2	95	4	2	Kidney	C	rifampicin	RIF	8	Rat	in vivo	Repeat	Male	Crj:CD(SD)IGS	Gavage	6	29 day	0	mg/kg	Control
3017720024	Rat230_2	95	4	4	Liver	B	rifampicin	RIF	8	Rat	in vivo	Repeat	Male	Crj:CD(SD)IGS	Gavage	6	29 day	0	mg/kg	Control
3017444018	Rat230_2	95	4	4	Kidney	A	rifampicin	RIF	8	Rat	in vivo	Repeat	Male	Crj:CD(SD)IGS	Gavage	6	29 day	0	mg/kg	Control
3017720025	Rat230_2	95	4	5	Liver	B	rifampicin	RIF	8	Rat	in vivo	Repeat	Male	Crj:CD(SD)IGS	Gavage	6	29 day	0	mg/kg	Control
3017444019	Rat230_2	95	4	5	Kidney	A	rifampicin	RIF	8	Rat	in vivo	Repeat	Male	Crj:CD(SD)IGS	Gavage	6	29 day	0	mg/kg	Control
3017719020	Rat230_2	95	5	1	Liver	B	rifampicin	RIF	8	Rat	in vivo	Repeat	Male	Crj:CD(SD)IGS	Gavage	6	4 day	20	mg/kg	Low
3017499008	Rat230_2	95	5	1	Kidney	A	rifampicin	RIF	8	Rat	in vivo	Repeat	Male	Crj:CD(SD)IGS	Gavage	6	4 day	20	mg/kg	Low
3017719021	Rat230_2	95	5	3	Liver	B	rifampicin	RIF	8	Rat	in vivo	Repeat	Male	Crj:CD(SD)IGS	Gavage	6	4 day	20	mg/kg	Low
3017499009	Rat230_2	95	5	3	Kidney	B	rifampicin	RIF	8	Rat	in vivo	Repeat	Male	Crj:CD(SD)IGS	Gavage	6	4 day	20	mg/kg	Low
3017719022	Rat230_2	95	5	5	Liver	B	rifampicin	RIF	8	Rat	in vivo	Repeat	Male	Crj:CD(SD)IGS	Gavage	6	4 day	20	mg/kg	Low
3017499010	Rat230_2	95	5	5	Kidney	B	rifampicin	RIF	8	Rat	in vivo	Repeat	Male	Crj:CD(SD)IGS	Gavage	6	4 day	20	mg/kg	Low
3017720002	Rat230_2	95	6	1	Liver	B	rifampicin	RIF	8	Rat	in vivo	Repeat	Male	Crj:CD(SD)IGS	Gavage	6	8 day	20	mg/kg	Low
3017499020	Rat230_2	95	6	1	Kidney	A	rifampicin	RIF	8	Rat	in vivo	Repeat	Male	Crj:CD(SD)IGS	Gavage	6	8 day	20	mg/kg	Low
3017720003	Rat230_2	95	6	4	Liver	B	rifampicin	RIF	8	Rat	in vivo	Repeat	Male	Crj:CD(SD)IGS	Gavage	6	8 day	20	mg/kg	Low
3017499021	Rat230_2	95	6	4	Kidney	C	rifampicin	RIF	8	Rat	in vivo	Repeat	Male	Crj:CD(SD)IGS	Gavage	6	8 day	20	mg/kg	Low
3017720004	Rat230_2	95	6	5	Liver	C	rifampicin	RIF	8	Rat	in vivo	Repeat	Male	Crj:CD(SD)IGS	Gavage	6	8 day	20	mg/kg	Low
3017499022	Rat230_2	95	6	5	Kidney	A	rifampicin	RIF	8	Rat	in vivo	Repeat	Male	Crj:CD(SD)IGS	Gavage	6	8 day	20	mg/kg	Low
3017720014	Rat230_2	95	7	2	Liver	B	rifampicin	RIF	8	Rat	in vivo	Repeat	Male	Crj:CD(SD)IGS	Gavage	6	15 day	20	mg/kg	Low
3017444008	Rat230_2	95	7	2	Kidney	B	rifampicin	RIF	8	Rat	in vivo	Repeat	Male	Crj:CD(SD)IGS	Gavage	6	15 day	20	mg/kg	Low
3017720015	Rat230_2	95	7	3	Liver	B	rifampicin	RIF	8	Rat	in vivo	Repeat	Male	Crj:CD(SD)IGS	Gavage	6	15 day	20	mg/kg	Low
3017444009	Rat230_2	95	7	3	Kidney	B	rifampicin	RIF	8	Rat	in vivo	Repeat	Male	Crj:CD(SD)IGS	Gavage	6	15 day	20	mg/kg	Low
3017720016	Rat230_2	95	7	5	Liver	B	rifampicin	RIF	8	Rat	in vivo	Repeat	Male	Crj:CD(SD)IGS	Gavage	6	15 day	20	mg/kg	Low
3017444010	Rat230_2	95	7	5	Kidney	A	rifampicin	RIF	8	Rat	in vivo	Repeat	Male	Crj:CD(SD)IGS	Gavage	6	15 day	20	mg/kg	Low
3017720026	Rat230_2	95	8	2	Liver	B	rifampicin	RIF	8	Rat	in vivo	Repeat	Male	Crj:CD(SD)IGS	Gavage	6	29 day	20	mg/kg	Low
3017444020	Rat230_2	95	8	2	Kidney	A	rifampicin	RIF	8	Rat	in vivo	Repeat	Male	Crj:CD(SD)IGS	Gavage	6	29 day	20	mg/kg	Low
3017720027	Rat230_2	95	8	3	Liver	B	rifampicin	RIF	8	Rat	in vivo	Repeat	Male	Crj:CD(SD)IGS	Gavage	6	29 day	20	mg/kg	Low
3017444021	Rat230_2	95	8	3	Kidney	B	rifampicin	RIF	8	Rat	in vivo	Repeat	Male	Crj:CD(SD)IGS	Gavage	6	29 day	20	mg/kg	Low
3017720028	Rat230_2	95	8	4	Liver	C	rifampicin	RIF	8	Rat	in vivo	Repeat	Male	Crj:CD(SD)IGS	Gavage	6	29 day	20	mg/kg	Low
3017444022	Rat230_2	95	8	4	Kidney	A	rifampicin	RIF	8	Rat	in vivo	Repeat	Male	Crj:CD(SD)IGS	Gavage	6	29 day	20	mg/kg	Low
3017719023	Rat230_2	95	9	1	Liver	B	rifampicin	RIF	8	Rat	in vivo	Repeat	Male	Crj:CD(SD)IGS	Gavage	6	4 day	60	mg/kg	Middle
3017499011	Rat230_2	95	9	1	Kidney	A	rifampicin	RIF	8	Rat	in vivo	Repeat	Male	Crj:CD(SD)IGS	Gavage	6	4 day	60	mg/kg	Middle
3017719024	Rat230_2	95	9	2	Liver	B	rifampicin	RIF	8	Rat	in vivo	Repeat	Male	Crj:CD(SD)IGS	Gavage	6	4 day	60	mg/kg	Middle
3017499012	Rat230_2	95	9	2	Kidney	A	rifampicin	RIF	8	Rat	in vivo	Repeat	Male	Crj:CD(SD)IGS	Gavage	6	4 day	60	mg/kg	Middle
3017719025	Rat230_2	95	9	4	Liver	B	rifampicin	RIF	8	Rat	in vivo	Repeat	Male	Crj:CD(SD)IGS	Gavage	6	4 day	60	mg/kg	Middle
3017499013	Rat230_2	95	9	4	Kidney	A	rifampicin	RIF	8	Rat	in vivo	Repeat	Male	Crj:CD(SD)IGS	Gavage	6	4 day	60	mg/kg	Middle
3017720005	Rat230_2	95	10	1	Liver	B	rifampicin	RIF	8	Rat	in vivo	Repeat	Male	Crj:CD(SD)IGS	Gavage	6	8 day	60	mg/kg	Middle
3017499023	Rat230_2	95	10	1	Kidney	A	rifampicin	RIF	8	Rat	in vivo	Repeat	Male	Crj:CD(SD)IGS	Gavage	6	8 day	60	mg/kg	Middle
3017720006	Rat230_2	95	10	2	Liver	C	rifampicin	RIF	8	Rat	in vivo	Repeat	Male	Crj:CD(SD)IGS	Gavage	6	8 day	60	mg/kg	Middle
3017499024	Rat230_2	95	10	2	Kidney	B	rifampicin	RIF	8	Rat	in vivo	Repeat	Male	Crj:CD(SD)IGS	Gavage	6	8 day	60	mg/kg	Middle
3017720007	Rat230_2	95	10	5	Liver	B	rifampicin	RIF	8	Rat	in vivo	Repeat	Male	Crj:CD(SD)IGS	Gavage	6	8 day	60	mg/kg	Middle
3017499025	Rat230_2	95	10	5	Kidney	A	rifampicin	RIF	8	Rat	in vivo	Repeat	Male	Crj:CD(SD)IGS	Gavage	6	8 day	60	mg/kg	Middle
3017720017	Rat230_2	95	11	1	Liver	B	rifampicin	RIF	8	Rat	in vivo	Repeat	Male	Crj:CD(SD)IGS	Gavage	6	15 day	60	mg/kg	Middle
3017444011	Rat230_2	95	11	1	Kidney	B	rifampicin	RIF	8	Rat	in vivo	Repeat	Male	Crj:CD(SD)IGS	Gavage	6	15 day	60	mg/kg	Middle
3017720018	Rat230_2	95	11	2	Liver	B	rifampicin	RIF	8	Rat	in vivo	Repeat	Male	Crj:CD(SD)IGS	Gavage	6	15 day	60	mg/kg	Middle
3017444012	Rat230_2	95	11	2	Kidney	A	rifampicin	RIF	8	Rat	in vivo	Repeat	Male	Crj:CD(SD)IGS	Gavage	6	15 day	60	mg/kg	Middle
3017720019	Rat230_2	95	11	4	Liver	B	rifampicin	RIF	8	Rat	in vivo	Repeat	Male	Crj:CD(SD)IGS	Gavage	6	15 day	60	mg/kg	Middle
3017444013	Rat230_2	95	11	4	Kidney	B	rifampicin	RIF	8	Rat	in vivo	Repeat	Male	Crj:CD(SD)IGS	Gavage	6	15 day	60	mg/kg	Middle
3017720029	Rat230_2	95	12	2	Liver	B	rifampicin	RIF	8	Rat	in vivo	Repeat	Male	Crj:CD(SD)IGS	Gavage	6	29 day	60	mg/kg	Middle
3017444023	Rat230_2	95	12	2	Kidney	A	rifampicin	RIF	8	Rat	in vivo	Repeat	Male	Crj:CD(SD)IGS	Gavage	6	29 day	60	mg/kg	Middle
3017720030	Rat230_2	95	12	3	Liver	B	rifampicin	RIF	8	Rat	in vivo	Repeat	Male	Crj:CD(SD)IGS	Gavage	6	29 day	60	mg/kg	Middle
3017444024	Rat230_2	95	12	3	Kidney	A	rifampicin	RIF	8	Rat	in vivo	Repeat	Male	Crj:CD(SD)IGS	Gavage	6	29 day	60	mg/kg	Middle
3017721001	Rat230_2	95	12	4	Liver	B	rifampicin	RIF	8	Rat	in vivo	Repeat	Male	Crj:CD(SD)IGS	Gavage	6	29 day	60	mg/kg	Middle
3017444025	Rat230_2	95	12	4	Kidney	C	rifampicin	RIF	8	Rat	in vivo	Repeat	Male	Crj:CD(SD)IGS	Gavage	6	29 day	60	mg/kg	Middle
3017719026	Rat230_2	95	13	2	Liver	B	rifampicin	RIF	8	Rat	in vivo	Repeat	Male	Crj:CD(SD)IGS	Gavage	6	4 day	200	mg/kg	High
3017499014	Rat230_2	95	13	2	Kidney	A	rifampicin	RIF	8	Rat	in vivo	Repeat	Male	Crj:CD(SD)IGS	Gavage	6	4 day	200	mg/kg	High
3017719027	Rat230_2	95	13	3	Liver	B	rifampicin	RIF	8	Rat	in vivo	Repeat	Male	Crj:CD(SD)IGS	Gavage	6	4 day	200	mg/kg	High
3017499015	Rat230_2	95	13	3	Kidney	A	rifampicin	RIF	8	Rat	in vivo	Repeat	Male	Crj:CD(SD)IGS	Gavage	6	4 day	200	mg/kg	High
3017719028	Rat230_2	95	13	4	Liver	B	rifampicin	RIF	8	Rat	in vivo	Repeat	Male	Crj:CD(SD)IGS	Gavage	6	4 day	200	mg/kg	High
3017499016	Rat230_2	95	13	4	Kidney	B	rifampicin	RIF	8	Rat	in vivo	Repeat	Male	Crj:CD(SD)IGS	Gavage	6	4 day	200	mg/kg	High
3017720008	Rat230_2	95	14	3	Liver	C	rifampicin	RIF	8	Rat	in vivo	Repeat	Male	Crj:CD(SD)IGS	Gavage	6	8 day	200	mg/kg	High
3017499026	Rat230_2	95	14	3	Kidney	B	rifampicin	RIF	8	Rat	in vivo	Repeat	Male	Crj:CD(SD)IGS	Gavage	6	8 day	200	mg/kg	High
3017720009	Rat230_2	95	14	4	Liver	B	rifampicin	RIF	8	Rat	in vivo	Repeat	Male	Crj:CD(SD)IGS	Gavage	6	8 day	200	mg/kg	High
3017499027	Rat230_2	95	14	4	Kidney	A	rifampicin	RIF	8	Rat	in vivo	Repeat	Male	Crj:CD(SD)IGS	Gavage	6	8 day	200	mg/kg	High
3017720010	Rat230_2	95	14	5	Liver	B	rifampicin	RIF	8	Rat	in vivo	Repeat	Male	Crj:CD(SD)IGS	Gavage	6	8 day	200	mg/kg	High
3017501017	Rat230_2	95	14	5	Kidney	B	rifampicin	RIF	8	Rat	in vivo	Repeat	Male	Crj:CD(SD)IGS	Gavage	6	8 day	200	mg/kg	High
3017720020	Rat230_2	95	15	3	Liver	B	rifampicin	RIF	8	Rat	in vivo	Repeat	Male	Crj:CD(SD)IGS	Gavage	6	15 day	200	mg/kg	High
3017444014	Rat230_2	95	15	3	Kidney	B	rifampicin	RIF	8	Rat	in vivo	Repeat	Male	Crj:CD(SD)IGS	Gavage	6	15 day	200	mg/kg	High
3017720021	Rat230_2	95	15	4	Liver	B	rifampicin	RIF	8	Rat	in vivo	Repeat	Male	Crj:CD(SD)IGS	Gavage	6	15 day	200	mg/kg	High
3017444015	Rat230_2	95	15	4	Kidney	B	rifampicin	RIF	8	Rat	in vivo	Repeat	Male	Crj:CD(SD)IGS	Gavage	6	15 day	200	mg/kg	High
3017720022	Rat230_2	95	15	5	Liver	B	rifampicin	RIF	8	Rat	in vivo	Repeat	Male	Crj:CD(SD)IGS	Gavage	6	15 day	200	mg/kg	High
3017444016	Rat230_2	95	15	5	Kidney	B	rifampicin	RIF	8	Rat	in vivo	Repeat	Male	Crj:CD(SD)IGS	Gavage	6	15 day	200	mg/kg	High
3017721002	Rat230_2	95	16	1	Liver	C	rifampicin	RIF	8	Rat	in vivo	Repeat	Male	Crj:CD(SD)IGS	Gavage	6	29 day	200	mg/kg	High
3017444026	Rat230_2	95	16	1	Kidney	B	rifampicin	RIF	8	Rat	in vivo	Repeat	Male	Crj:CD(SD)IGS	Gavage	6	29 day	200	mg/kg	High
3017721003	Rat230_2	95	16	2	Liver	B	rifampicin	RIF	8	Rat	in vivo	Repeat	Male	Crj:CD(SD)IGS	Gavage	6	29 day	200	mg/kg	High
3017444027	Rat230_2	95	16	2	Kidney	B	rifampicin	RIF	8	Rat	in vivo	Repeat	Male	Crj:CD(SD)IGS	Gavage	6	29 day	200	mg/kg	High
3017721004	Rat230_2	95	16	3	Liver	C	rifampicin	RIF	8	Rat	in vivo	Repeat	Male	Crj:CD(SD)IGS	Gavage	6	29 day	200	mg/kg	High
3017444028	Rat230_2	95	16	3	Kidney	B	rifampicin	RIF	8	Rat	in vivo	Repeat	Male	Crj:CD(SD)IGS	Gavage	6	29 day	200	mg/kg	High
3017675029	Rat230_2	96	1	1	Liver	B	phenylbutazone	PhB	11	Rat	in vivo	Single	Male	Crj:CD(SD)IGS	Gavage	6	3 hr	0	mg/kg	Control
3017275025	Rat230_2	96	1	1	Kidney	B	phenylbutazone	PhB	11	Rat	in vivo	Single	Male	Crj:CD(SD)IGS	Gavage	6	3 hr	0	mg/kg	Control
3017675030	Rat230_2	96	1	2	Liver	B	phenylbutazone	PhB	11	Rat	in vivo	Single	Male	Crj:CD(SD)IGS	Gavage	6	3 hr	0	mg/kg	Control
3017275026	Rat230_2	96	1	3	Kidney	A	phenylbutazone	PhB	11	Rat	in vivo	Single	Male	Crj:CD(SD)IGS	Gavage	6	3 hr	0	mg/kg	Control
3017676001	Rat230_2	96	1	4	Liver	B	phenylbutazone	PhB	11	Rat	in vivo	Single	Male	Crj:CD(SD)IGS	Gavage	6	3 hr	0	mg/kg	Control
3017275027	Rat230_2	96	1	4	Kidney	B	phenylbutazone	PhB	11	Rat	in vivo	Single	Male	Crj:CD(SD)IGS	Gavage	6	3 hr	0	mg/kg	Control
3017676011	Rat230_2	96	2	1	Liver	B	phenylbutazone	PhB	11	Rat	in vivo	Single	Male	Crj:CD(SD)IGS	Gavage	6	6 hr	0	mg/kg	Control
3017276007	Rat230_2	96	2	1	Kidney	B	phenylbutazone	PhB	11	Rat	in vivo	Single	Male	Crj:CD(SD)IGS	Gavage	6	6 hr	0	mg/kg	Control
3017676012	Rat230_2	96	2	2	Liver	B	phenylbutazone	PhB	11	Rat	in vivo	Single	Male	Crj:CD(SD)IGS	Gavage	6	6 hr	0	mg/kg	Control
3017276008	Rat230_2	96	2	2	Kidney	A	phenylbutazone	PhB	11	Rat	in vivo	Single	Male	Crj:CD(SD)IGS	Gavage	6	6 hr	0	mg/kg	Control
3017676013	Rat230_2	96	2	5	Liver	B	phenylbutazone	PhB	11	Rat	in vivo	Single	Male	Crj:CD(SD)IGS	Gavage	6	6 hr	0	mg/kg	Control
3017276009	Rat230_2	96	2	5	Kidney	A	phenylbutazone	PhB	11	Rat	in vivo	Single	Male	Crj:CD(SD)IGS	Gavage	6	6 hr	0	mg/kg	Control
3017675005	Rat230_2	96	3	1	Liver	B	phenylbutazone	PhB	11	Rat	in vivo	Single	Male	Crj:CD(SD)IGS	Gavage	6	9 hr	0	mg/kg	Control
3017294005	Rat230_2	96	3	1	Kidney	B	phenylbutazone	PhB	11	Rat	in vivo	Single	Male	Crj:CD(SD)IGS	Gavage	6	9 hr	0	mg/kg	Control
3017675006	Rat230_2	96	3	2	Liver	B	phenylbutazone	PhB	11	Rat	in vivo	Single	Male	Crj:CD(SD)IGS	Gavage	6	9 hr	0	mg/kg	Control
3017294006	Rat230_2	96	3	2	Kidney	B	phenylbutazone	PhB	11	Rat	in vivo	Single	Male	Crj:CD(SD)IGS	Gavage	6	9 hr	0	mg/kg	Control
3017675007	Rat230_2	96	3	3	Liver	B	phenylbutazone	PhB	11	Rat	in vivo	Single	Male	Crj:CD(SD)IGS	Gavage	6	9 hr	0	mg/kg	Control
3017294007	Rat230_2	96	3	3	Kidney	C	phenylbutazone	PhB	11	Rat	in vivo	Single	Male	Crj:CD(SD)IGS	Gavage	6	9 hr	0	mg/kg	Control
3017675017	Rat230_2	96	4	1	Liver	B	phenylbutazone	PhB	11	Rat	in vivo	Single	Male	Crj:CD(SD)IGS	Gavage	6	24 hr	0	mg/kg	Control
3017294017	Rat230_2	96	4	1	Kidney	A	phenylbutazone	PhB	11	Rat	in vivo	Single	Male	Crj:CD(SD)IGS	Gavage	6	24 hr	0	mg/kg	Control
3017675018	Rat230_2	96	4	3	Liver	B	phenylbutazone	PhB	11	Rat	in vivo	Single	Male	Crj:CD(SD)IGS	Gavage	6	24 hr	0	mg/kg	Control
3017294018	Rat230_2	96	4	3	Kidney	B	phenylbutazone	PhB	11	Rat	in vivo	Single	Male	Crj:CD(SD)IGS	Gavage	6	24 hr	0	mg/kg	Control
3017675019	Rat230_2	96	4	4	Liver	B	phenylbutazone	PhB	11	Rat	in vivo	Single	Male	Crj:CD(SD)IGS	Gavage	6	24 hr	0	mg/kg	Control
3017294019	Rat230_2	96	4	5	Kidney	A	phenylbutazone	PhB	11	Rat	in vivo	Single	Male	Crj:CD(SD)IGS	Gavage	6	24 hr	0	mg/kg	Control
3017676002	Rat230_2	96	5	1	Liver	B	phenylbutazone	PhB	11	Rat	in vivo	Single	Male	Crj:CD(SD)IGS	Gavage	6	3 hr	20	mg/kg	Low
3017676003	Rat230_2	96	5	3	Liver	B	phenylbutazone	PhB	11	Rat	in vivo	Single	Male	Crj:CD(SD)IGS	Gavage	6	3 hr	20	mg/kg	Low
3017275028	Rat230_2	96	5	3	Kidney	B	phenylbutazone	PhB	11	Rat	in vivo	Single	Male	Crj:CD(SD)IGS	Gavage	6	3 hr	20	mg/kg	Low
3017275029	Rat230_2	96	5	4	Kidney	B	phenylbutazone	PhB	11	Rat	in vivo	Single	Male	Crj:CD(SD)IGS	Gavage	6	3 hr	20	mg/kg	Low
3017676004	Rat230_2	96	5	5	Liver	C	phenylbutazone	PhB	11	Rat	in vivo	Single	Male	Crj:CD(SD)IGS	Gavage	6	3 hr	20	mg/kg	Low
3017275030	Rat230_2	96	5	5	Kidney	A	phenylbutazone	PhB	11	Rat	in vivo	Single	Male	Crj:CD(SD)IGS	Gavage	6	3 hr	20	mg/kg	Low
3017676014	Rat230_2	96	6	1	Liver	B	phenylbutazone	PhB	11	Rat	in vivo	Single	Male	Crj:CD(SD)IGS	Gavage	6	6 hr	20	mg/kg	Low
3017276010	Rat230_2	96	6	1	Kidney	B	phenylbutazone	PhB	11	Rat	in vivo	Single	Male	Crj:CD(SD)IGS	Gavage	6	6 hr	20	mg/kg	Low
3017676015	Rat230_2	96	6	2	Liver	B	phenylbutazone	PhB	11	Rat	in vivo	Single	Male	Crj:CD(SD)IGS	Gavage	6	6 hr	20	mg/kg	Low
3017676016	Rat230_2	96	6	3	Liver	B	phenylbutazone	PhB	11	Rat	in vivo	Single	Male	Crj:CD(SD)IGS	Gavage	6	6 hr	20	mg/kg	Low
3017276011	Rat230_2	96	6	3	Kidney	B	phenylbutazone	PhB	11	Rat	in vivo	Single	Male	Crj:CD(SD)IGS	Gavage	6	6 hr	20	mg/kg	Low
3017276012	Rat230_2	96	6	5	Kidney	B	phenylbutazone	PhB	11	Rat	in vivo	Single	Male	Crj:CD(SD)IGS	Gavage	6	6 hr	20	mg/kg	Low
3017675008	Rat230_2	96	7	1	Liver	B	phenylbutazone	PhB	11	Rat	in vivo	Single	Male	Crj:CD(SD)IGS	Gavage	6	9 hr	20	mg/kg	Low
3017294008	Rat230_2	96	7	1	Kidney	A	phenylbutazone	PhB	11	Rat	in vivo	Single	Male	Crj:CD(SD)IGS	Gavage	6	9 hr	20	mg/kg	Low
3017675009	Rat230_2	96	7	4	Liver	B	phenylbutazone	PhB	11	Rat	in vivo	Single	Male	Crj:CD(SD)IGS	Gavage	6	9 hr	20	mg/kg	Low
3017294009	Rat230_2	96	7	4	Kidney	A	phenylbutazone	PhB	11	Rat	in vivo	Single	Male	Crj:CD(SD)IGS	Gavage	6	9 hr	20	mg/kg	Low
3017675010	Rat230_2	96	7	5	Liver	B	phenylbutazone	PhB	11	Rat	in vivo	Single	Male	Crj:CD(SD)IGS	Gavage	6	9 hr	20	mg/kg	Low
3017294010	Rat230_2	96	7	5	Kidney	A	phenylbutazone	PhB	11	Rat	in vivo	Single	Male	Crj:CD(SD)IGS	Gavage	6	9 hr	20	mg/kg	Low
3017675020	Rat230_2	96	8	1	Liver	B	phenylbutazone	PhB	11	Rat	in vivo	Single	Male	Crj:CD(SD)IGS	Gavage	6	24 hr	20	mg/kg	Low
3017294020	Rat230_2	96	8	1	Kidney	B	phenylbutazone	PhB	11	Rat	in vivo	Single	Male	Crj:CD(SD)IGS	Gavage	6	24 hr	20	mg/kg	Low
3017675021	Rat230_2	96	8	2	Liver	B	phenylbutazone	PhB	11	Rat	in vivo	Single	Male	Crj:CD(SD)IGS	Gavage	6	24 hr	20	mg/kg	Low
3017294021	Rat230_2	96	8	2	Kidney	A	phenylbutazone	PhB	11	Rat	in vivo	Single	Male	Crj:CD(SD)IGS	Gavage	6	24 hr	20	mg/kg	Low
3017675022	Rat230_2	96	8	5	Liver	B	phenylbutazone	PhB	11	Rat	in vivo	Single	Male	Crj:CD(SD)IGS	Gavage	6	24 hr	20	mg/kg	Low
3017294022	Rat230_2	96	8	5	Kidney	B	phenylbutazone	PhB	11	Rat	in vivo	Single	Male	Crj:CD(SD)IGS	Gavage	6	24 hr	20	mg/kg	Low
3017676005	Rat230_2	96	9	2	Liver	B	phenylbutazone	PhB	11	Rat	in vivo	Single	Male	Crj:CD(SD)IGS	Gavage	6	3 hr	60	mg/kg	Middle
3017276001	Rat230_2	96	9	2	Kidney	B	phenylbutazone	PhB	11	Rat	in vivo	Single	Male	Crj:CD(SD)IGS	Gavage	6	3 hr	60	mg/kg	Middle
3017676006	Rat230_2	96	9	3	Liver	B	phenylbutazone	PhB	11	Rat	in vivo	Single	Male	Crj:CD(SD)IGS	Gavage	6	3 hr	60	mg/kg	Middle
3017276002	Rat230_2	96	9	3	Kidney	B	phenylbutazone	PhB	11	Rat	in vivo	Single	Male	Crj:CD(SD)IGS	Gavage	6	3 hr	60	mg/kg	Middle
3017676007	Rat230_2	96	9	4	Liver	B	phenylbutazone	PhB	11	Rat	in vivo	Single	Male	Crj:CD(SD)IGS	Gavage	6	3 hr	60	mg/kg	Middle
3017276003	Rat230_2	96	9	4	Kidney	B	phenylbutazone	PhB	11	Rat	in vivo	Single	Male	Crj:CD(SD)IGS	Gavage	6	3 hr	60	mg/kg	Middle
3017676017	Rat230_2	96	10	1	Liver	B	phenylbutazone	PhB	11	Rat	in vivo	Single	Male	Crj:CD(SD)IGS	Gavage	6	6 hr	60	mg/kg	Middle
3017276013	Rat230_2	96	10	1	Kidney	A	phenylbutazone	PhB	11	Rat	in vivo	Single	Male	Crj:CD(SD)IGS	Gavage	6	6 hr	60	mg/kg	Middle
3017676018	Rat230_2	96	10	2	Liver	B	phenylbutazone	PhB	11	Rat	in vivo	Single	Male	Crj:CD(SD)IGS	Gavage	6	6 hr	60	mg/kg	Middle
3017676019	Rat230_2	96	10	4	Liver	B	phenylbutazone	PhB	11	Rat	in vivo	Single	Male	Crj:CD(SD)IGS	Gavage	6	6 hr	60	mg/kg	Middle
3017276014	Rat230_2	96	10	4	Kidney	B	phenylbutazone	PhB	11	Rat	in vivo	Single	Male	Crj:CD(SD)IGS	Gavage	6	6 hr	60	mg/kg	Middle
3017276015	Rat230_2	96	10	5	Kidney	A	phenylbutazone	PhB	11	Rat	in vivo	Single	Male	Crj:CD(SD)IGS	Gavage	6	6 hr	60	mg/kg	Middle
3017675011	Rat230_2	96	11	1	Liver	B	phenylbutazone	PhB	11	Rat	in vivo	Single	Male	Crj:CD(SD)IGS	Gavage	6	9 hr	60	mg/kg	Middle
3017294011	Rat230_2	96	11	1	Kidney	B	phenylbutazone	PhB	11	Rat	in vivo	Single	Male	Crj:CD(SD)IGS	Gavage	6	9 hr	60	mg/kg	Middle
3017675012	Rat230_2	96	11	2	Liver	B	phenylbutazone	PhB	11	Rat	in vivo	Single	Male	Crj:CD(SD)IGS	Gavage	6	9 hr	60	mg/kg	Middle
3017294012	Rat230_2	96	11	2	Kidney	B	phenylbutazone	PhB	11	Rat	in vivo	Single	Male	Crj:CD(SD)IGS	Gavage	6	9 hr	60	mg/kg	Middle
3017294013	Rat230_2	96	11	4	Kidney	B	phenylbutazone	PhB	11	Rat	in vivo	Single	Male	Crj:CD(SD)IGS	Gavage	6	9 hr	60	mg/kg	Middle
3017675013	Rat230_2	96	11	5	Liver	B	phenylbutazone	PhB	11	Rat	in vivo	Single	Male	Crj:CD(SD)IGS	Gavage	6	9 hr	60	mg/kg	Middle
3017294023	Rat230_2	96	12	1	Kidney	A	phenylbutazone	PhB	11	Rat	in vivo	Single	Male	Crj:CD(SD)IGS	Gavage	6	24 hr	60	mg/kg	Middle
3017294024	Rat230_2	96	12	2	Kidney	A	phenylbutazone	PhB	11	Rat	in vivo	Single	Male	Crj:CD(SD)IGS	Gavage	6	24 hr	60	mg/kg	Middle
3017675023	Rat230_2	96	12	3	Liver	B	phenylbutazone	PhB	11	Rat	in vivo	Single	Male	Crj:CD(SD)IGS	Gavage	6	24 hr	60	mg/kg	Middle
3017294025	Rat230_2	96	12	3	Kidney	B	phenylbutazone	PhB	11	Rat	in vivo	Single	Male	Crj:CD(SD)IGS	Gavage	6	24 hr	60	mg/kg	Middle
3017675024	Rat230_2	96	12	4	Liver	B	phenylbutazone	PhB	11	Rat	in vivo	Single	Male	Crj:CD(SD)IGS	Gavage	6	24 hr	60	mg/kg	Middle
3017675025	Rat230_2	96	12	5	Liver	B	phenylbutazone	PhB	11	Rat	in vivo	Single	Male	Crj:CD(SD)IGS	Gavage	6	24 hr	60	mg/kg	Middle
3017676008	Rat230_2	96	13	1	Liver	B	phenylbutazone	PhB	11	Rat	in vivo	Single	Male	Crj:CD(SD)IGS	Gavage	6	3 hr	200	mg/kg	High
3017276004	Rat230_2	96	13	1	Kidney	B	phenylbutazone	PhB	11	Rat	in vivo	Single	Male	Crj:CD(SD)IGS	Gavage	6	3 hr	200	mg/kg	High
3017676009	Rat230_2	96	13	3	Liver	B	phenylbutazone	PhB	11	Rat	in vivo	Single	Male	Crj:CD(SD)IGS	Gavage	6	3 hr	200	mg/kg	High
3017276005	Rat230_2	96	13	3	Kidney	A	phenylbutazone	PhB	11	Rat	in vivo	Single	Male	Crj:CD(SD)IGS	Gavage	6	3 hr	200	mg/kg	High
3017676010	Rat230_2	96	13	5	Liver	B	phenylbutazone	PhB	11	Rat	in vivo	Single	Male	Crj:CD(SD)IGS	Gavage	6	3 hr	200	mg/kg	High
3017276006	Rat230_2	96	13	5	Kidney	B	phenylbutazone	PhB	11	Rat	in vivo	Single	Male	Crj:CD(SD)IGS	Gavage	6	3 hr	200	mg/kg	High
3017276016	Rat230_2	96	14	1	Kidney	B	phenylbutazone	PhB	11	Rat	in vivo	Single	Male	Crj:CD(SD)IGS	Gavage	6	6 hr	200	mg/kg	High
3017676020	Rat230_2	96	14	2	Liver	B	phenylbutazone	PhB	11	Rat	in vivo	Single	Male	Crj:CD(SD)IGS	Gavage	6	6 hr	200	mg/kg	High
3017276017	Rat230_2	96	14	3	Kidney	B	phenylbutazone	PhB	11	Rat	in vivo	Single	Male	Crj:CD(SD)IGS	Gavage	6	6 hr	200	mg/kg	High
3017676021	Rat230_2	96	14	4	Liver	C	phenylbutazone	PhB	11	Rat	in vivo	Single	Male	Crj:CD(SD)IGS	Gavage	6	6 hr	200	mg/kg	High
3017276018	Rat230_2	96	14	4	Kidney	B	phenylbutazone	PhB	11	Rat	in vivo	Single	Male	Crj:CD(SD)IGS	Gavage	6	6 hr	200	mg/kg	High
3017676022	Rat230_2	96	14	5	Liver	B	phenylbutazone	PhB	11	Rat	in vivo	Single	Male	Crj:CD(SD)IGS	Gavage	6	6 hr	200	mg/kg	High
3017675014	Rat230_2	96	15	1	Liver	B	phenylbutazone	PhB	11	Rat	in vivo	Single	Male	Crj:CD(SD)IGS	Gavage	6	9 hr	200	mg/kg	High
3017294014	Rat230_2	96	15	1	Kidney	B	phenylbutazone	PhB	11	Rat	in vivo	Single	Male	Crj:CD(SD)IGS	Gavage	6	9 hr	200	mg/kg	High
3017675015	Rat230_2	96	15	3	Liver	B	phenylbutazone	PhB	11	Rat	in vivo	Single	Male	Crj:CD(SD)IGS	Gavage	6	9 hr	200	mg/kg	High
3017294015	Rat230_2	96	15	3	Kidney	B	phenylbutazone	PhB	11	Rat	in vivo	Single	Male	Crj:CD(SD)IGS	Gavage	6	9 hr	200	mg/kg	High
3017675016	Rat230_2	96	15	4	Liver	B	phenylbutazone	PhB	11	Rat	in vivo	Single	Male	Crj:CD(SD)IGS	Gavage	6	9 hr	200	mg/kg	High
3017294016	Rat230_2	96	15	4	Kidney	A	phenylbutazone	PhB	11	Rat	in vivo	Single	Male	Crj:CD(SD)IGS	Gavage	6	9 hr	200	mg/kg	High
3017675026	Rat230_2	96	16	1	Liver	B	phenylbutazone	PhB	11	Rat	in vivo	Single	Male	Crj:CD(SD)IGS	Gavage	6	24 hr	200	mg/kg	High
3017675027	Rat230_2	96	16	2	Liver	B	phenylbutazone	PhB	11	Rat	in vivo	Single	Male	Crj:CD(SD)IGS	Gavage	6	24 hr	200	mg/kg	High
3017294026	Rat230_2	96	16	3	Kidney	B	phenylbutazone	PhB	11	Rat	in vivo	Single	Male	Crj:CD(SD)IGS	Gavage	6	24 hr	200	mg/kg	High
3017294027	Rat230_2	96	16	4	Kidney	B	phenylbutazone	PhB	11	Rat	in vivo	Single	Male	Crj:CD(SD)IGS	Gavage	6	24 hr	200	mg/kg	High
3017675028	Rat230_2	96	16	5	Liver	B	phenylbutazone	PhB	11	Rat	in vivo	Single	Male	Crj:CD(SD)IGS	Gavage	6	24 hr	200	mg/kg	High
3017294028	Rat230_2	96	16	5	Kidney	B	phenylbutazone	PhB	11	Rat	in vivo	Single	Male	Crj:CD(SD)IGS	Gavage	6	24 hr	200	mg/kg	High
3017729025	Rat230_2	97	1	1	Liver	B	phenylbutazone	PhB	11	Rat	in vivo	Repeat	Male	Crj:CD(SD)IGS	Gavage	6	4 day	0	mg/kg	Control
3017274001	Rat230_2	97	1	1	Kidney	A	phenylbutazone	PhB	11	Rat	in vivo	Repeat	Male	Crj:CD(SD)IGS	Gavage	6	4 day	0	mg/kg	Control
3017729026	Rat230_2	97	1	2	Liver	B	phenylbutazone	PhB	11	Rat	in vivo	Repeat	Male	Crj:CD(SD)IGS	Gavage	6	4 day	0	mg/kg	Control
3017274002	Rat230_2	97	1	2	Kidney	B	phenylbutazone	PhB	11	Rat	in vivo	Repeat	Male	Crj:CD(SD)IGS	Gavage	6	4 day	0	mg/kg	Control
3017729027	Rat230_2	97	1	5	Liver	B	phenylbutazone	PhB	11	Rat	in vivo	Repeat	Male	Crj:CD(SD)IGS	Gavage	6	4 day	0	mg/kg	Control
3017274003	Rat230_2	97	1	5	Kidney	A	phenylbutazone	PhB	11	Rat	in vivo	Repeat	Male	Crj:CD(SD)IGS	Gavage	6	4 day	0	mg/kg	Control
3017730007	Rat230_2	97	2	1	Liver	B	phenylbutazone	PhB	11	Rat	in vivo	Repeat	Male	Crj:CD(SD)IGS	Gavage	6	8 day	0	mg/kg	Control
3017282016	Rat230_2	97	2	1	Kidney	A	phenylbutazone	PhB	11	Rat	in vivo	Repeat	Male	Crj:CD(SD)IGS	Gavage	6	8 day	0	mg/kg	Control
3017730008	Rat230_2	97	2	3	Liver	B	phenylbutazone	PhB	11	Rat	in vivo	Repeat	Male	Crj:CD(SD)IGS	Gavage	6	8 day	0	mg/kg	Control
3017282017	Rat230_2	97	2	3	Kidney	A	phenylbutazone	PhB	11	Rat	in vivo	Repeat	Male	Crj:CD(SD)IGS	Gavage	6	8 day	0	mg/kg	Control
3017730009	Rat230_2	97	2	5	Liver	B	phenylbutazone	PhB	11	Rat	in vivo	Repeat	Male	Crj:CD(SD)IGS	Gavage	6	8 day	0	mg/kg	Control
3017282018	Rat230_2	97	2	5	Kidney	A	phenylbutazone	PhB	11	Rat	in vivo	Repeat	Male	Crj:CD(SD)IGS	Gavage	6	8 day	0	mg/kg	Control
3017728007	Rat230_2	97	3	1	Liver	B	phenylbutazone	PhB	11	Rat	in vivo	Repeat	Male	Crj:CD(SD)IGS	Gavage	6	15 day	0	mg/kg	Control
3017278008	Rat230_2	97	3	1	Kidney	C	phenylbutazone	PhB	11	Rat	in vivo	Repeat	Male	Crj:CD(SD)IGS	Gavage	6	15 day	0	mg/kg	Control
3017728008	Rat230_2	97	3	2	Liver	B	phenylbutazone	PhB	11	Rat	in vivo	Repeat	Male	Crj:CD(SD)IGS	Gavage	6	15 day	0	mg/kg	Control
3017278009	Rat230_2	97	3	2	Kidney	A	phenylbutazone	PhB	11	Rat	in vivo	Repeat	Male	Crj:CD(SD)IGS	Gavage	6	15 day	0	mg/kg	Control
3017728009	Rat230_2	97	3	4	Liver	B	phenylbutazone	PhB	11	Rat	in vivo	Repeat	Male	Crj:CD(SD)IGS	Gavage	6	15 day	0	mg/kg	Control
3017278010	Rat230_2	97	3	4	Kidney	A	phenylbutazone	PhB	11	Rat	in vivo	Repeat	Male	Crj:CD(SD)IGS	Gavage	6	15 day	0	mg/kg	Control
3017728019	Rat230_2	97	4	2	Liver	B	phenylbutazone	PhB	11	Rat	in vivo	Repeat	Male	Crj:CD(SD)IGS	Gavage	6	29 day	0	mg/kg	Control
3017278020	Rat230_2	97	4	2	Kidney	B	phenylbutazone	PhB	11	Rat	in vivo	Repeat	Male	Crj:CD(SD)IGS	Gavage	6	29 day	0	mg/kg	Control
3017728020	Rat230_2	97	4	3	Liver	B	phenylbutazone	PhB	11	Rat	in vivo	Repeat	Male	Crj:CD(SD)IGS	Gavage	6	29 day	0	mg/kg	Control
3017278021	Rat230_2	97	4	3	Kidney	B	phenylbutazone	PhB	11	Rat	in vivo	Repeat	Male	Crj:CD(SD)IGS	Gavage	6	29 day	0	mg/kg	Control
3017728021	Rat230_2	97	4	5	Liver	B	phenylbutazone	PhB	11	Rat	in vivo	Repeat	Male	Crj:CD(SD)IGS	Gavage	6	29 day	0	mg/kg	Control
3017278022	Rat230_2	97	4	5	Kidney	B	phenylbutazone	PhB	11	Rat	in vivo	Repeat	Male	Crj:CD(SD)IGS	Gavage	6	29 day	0	mg/kg	Control
3017274004	Rat230_2	97	5	2	Kidney	B	phenylbutazone	PhB	11	Rat	in vivo	Repeat	Male	Crj:CD(SD)IGS	Gavage	6	4 day	20	mg/kg	Low
3017729028	Rat230_2	97	5	3	Liver	B	phenylbutazone	PhB	11	Rat	in vivo	Repeat	Male	Crj:CD(SD)IGS	Gavage	6	4 day	20	mg/kg	Low
3017282008	Rat230_2	97	5	3	Kidney	C	phenylbutazone	PhB	11	Rat	in vivo	Repeat	Male	Crj:CD(SD)IGS	Gavage	6	4 day	20	mg/kg	Low
3017729029	Rat230_2	97	5	4	Liver	B	phenylbutazone	PhB	11	Rat	in vivo	Repeat	Male	Crj:CD(SD)IGS	Gavage	6	4 day	20	mg/kg	Low
3017729030	Rat230_2	97	5	5	Liver	C	phenylbutazone	PhB	11	Rat	in vivo	Repeat	Male	Crj:CD(SD)IGS	Gavage	6	4 day	20	mg/kg	Low
3017282009	Rat230_2	97	5	5	Kidney	A	phenylbutazone	PhB	11	Rat	in vivo	Repeat	Male	Crj:CD(SD)IGS	Gavage	6	4 day	20	mg/kg	Low
3017730010	Rat230_2	97	6	1	Liver	B	phenylbutazone	PhB	11	Rat	in vivo	Repeat	Male	Crj:CD(SD)IGS	Gavage	6	8 day	20	mg/kg	Low
3017282019	Rat230_2	97	6	1	Kidney	B	phenylbutazone	PhB	11	Rat	in vivo	Repeat	Male	Crj:CD(SD)IGS	Gavage	6	8 day	20	mg/kg	Low
3017730011	Rat230_2	97	6	4	Liver	B	phenylbutazone	PhB	11	Rat	in vivo	Repeat	Male	Crj:CD(SD)IGS	Gavage	6	8 day	20	mg/kg	Low
3017282020	Rat230_2	97	6	4	Kidney	A	phenylbutazone	PhB	11	Rat	in vivo	Repeat	Male	Crj:CD(SD)IGS	Gavage	6	8 day	20	mg/kg	Low
3017730012	Rat230_2	97	6	5	Liver	B	phenylbutazone	PhB	11	Rat	in vivo	Repeat	Male	Crj:CD(SD)IGS	Gavage	6	8 day	20	mg/kg	Low
3017282021	Rat230_2	97	6	5	Kidney	B	phenylbutazone	PhB	11	Rat	in vivo	Repeat	Male	Crj:CD(SD)IGS	Gavage	6	8 day	20	mg/kg	Low
3017728010	Rat230_2	97	7	1	Liver	B	phenylbutazone	PhB	11	Rat	in vivo	Repeat	Male	Crj:CD(SD)IGS	Gavage	6	15 day	20	mg/kg	Low
3017728011	Rat230_2	97	7	2	Liver	B	phenylbutazone	PhB	11	Rat	in vivo	Repeat	Male	Crj:CD(SD)IGS	Gavage	6	15 day	20	mg/kg	Low
3017278011	Rat230_2	97	7	2	Kidney	A	phenylbutazone	PhB	11	Rat	in vivo	Repeat	Male	Crj:CD(SD)IGS	Gavage	6	15 day	20	mg/kg	Low
3017278012	Rat230_2	97	7	3	Kidney	B	phenylbutazone	PhB	11	Rat	in vivo	Repeat	Male	Crj:CD(SD)IGS	Gavage	6	15 day	20	mg/kg	Low
3017728012	Rat230_2	97	7	4	Liver	B	phenylbutazone	PhB	11	Rat	in vivo	Repeat	Male	Crj:CD(SD)IGS	Gavage	6	15 day	20	mg/kg	Low
3017278013	Rat230_2	97	7	4	Kidney	A	phenylbutazone	PhB	11	Rat	in vivo	Repeat	Male	Crj:CD(SD)IGS	Gavage	6	15 day	20	mg/kg	Low
3017728022	Rat230_2	97	8	1	Liver	B	phenylbutazone	PhB	11	Rat	in vivo	Repeat	Male	Crj:CD(SD)IGS	Gavage	6	29 day	20	mg/kg	Low
3017278023	Rat230_2	97	8	1	Kidney	B	phenylbutazone	PhB	11	Rat	in vivo	Repeat	Male	Crj:CD(SD)IGS	Gavage	6	29 day	20	mg/kg	Low
3017728023	Rat230_2	97	8	4	Liver	B	phenylbutazone	PhB	11	Rat	in vivo	Repeat	Male	Crj:CD(SD)IGS	Gavage	6	29 day	20	mg/kg	Low
3017278024	Rat230_2	97	8	4	Kidney	A	phenylbutazone	PhB	11	Rat	in vivo	Repeat	Male	Crj:CD(SD)IGS	Gavage	6	29 day	20	mg/kg	Low
3017728024	Rat230_2	97	8	5	Liver	B	phenylbutazone	PhB	11	Rat	in vivo	Repeat	Male	Crj:CD(SD)IGS	Gavage	6	29 day	20	mg/kg	Low
3017278025	Rat230_2	97	8	5	Kidney	B	phenylbutazone	PhB	11	Rat	in vivo	Repeat	Male	Crj:CD(SD)IGS	Gavage	6	29 day	20	mg/kg	Low
3017730001	Rat230_2	97	9	1	Liver	B	phenylbutazone	PhB	11	Rat	in vivo	Repeat	Male	Crj:CD(SD)IGS	Gavage	6	4 day	60	mg/kg	Middle
3017282010	Rat230_2	97	9	1	Kidney	B	phenylbutazone	PhB	11	Rat	in vivo	Repeat	Male	Crj:CD(SD)IGS	Gavage	6	4 day	60	mg/kg	Middle
3017282011	Rat230_2	97	9	2	Kidney	B	phenylbutazone	PhB	11	Rat	in vivo	Repeat	Male	Crj:CD(SD)IGS	Gavage	6	4 day	60	mg/kg	Middle
3017730002	Rat230_2	97	9	3	Liver	B	phenylbutazone	PhB	11	Rat	in vivo	Repeat	Male	Crj:CD(SD)IGS	Gavage	6	4 day	60	mg/kg	Middle
3017282012	Rat230_2	97	9	3	Kidney	B	phenylbutazone	PhB	11	Rat	in vivo	Repeat	Male	Crj:CD(SD)IGS	Gavage	6	4 day	60	mg/kg	Middle
3017730003	Rat230_2	97	9	5	Liver	B	phenylbutazone	PhB	11	Rat	in vivo	Repeat	Male	Crj:CD(SD)IGS	Gavage	6	4 day	60	mg/kg	Middle
3017282022	Rat230_2	97	10	1	Kidney	A	phenylbutazone	PhB	11	Rat	in vivo	Repeat	Male	Crj:CD(SD)IGS	Gavage	6	8 day	60	mg/kg	Middle
3017730013	Rat230_2	97	10	3	Liver	B	phenylbutazone	PhB	11	Rat	in vivo	Repeat	Male	Crj:CD(SD)IGS	Gavage	6	8 day	60	mg/kg	Middle
3017730014	Rat230_2	97	10	4	Liver	B	phenylbutazone	PhB	11	Rat	in vivo	Repeat	Male	Crj:CD(SD)IGS	Gavage	6	8 day	60	mg/kg	Middle
3017282023	Rat230_2	97	10	4	Kidney	A	phenylbutazone	PhB	11	Rat	in vivo	Repeat	Male	Crj:CD(SD)IGS	Gavage	6	8 day	60	mg/kg	Middle
3017730015	Rat230_2	97	10	5	Liver	B	phenylbutazone	PhB	11	Rat	in vivo	Repeat	Male	Crj:CD(SD)IGS	Gavage	6	8 day	60	mg/kg	Middle
3017282024	Rat230_2	97	10	5	Kidney	A	phenylbutazone	PhB	11	Rat	in vivo	Repeat	Male	Crj:CD(SD)IGS	Gavage	6	8 day	60	mg/kg	Middle
3017728013	Rat230_2	97	11	3	Liver	B	phenylbutazone	PhB	11	Rat	in vivo	Repeat	Male	Crj:CD(SD)IGS	Gavage	6	15 day	60	mg/kg	Middle
3017278014	Rat230_2	97	11	3	Kidney	A	phenylbutazone	PhB	11	Rat	in vivo	Repeat	Male	Crj:CD(SD)IGS	Gavage	6	15 day	60	mg/kg	Middle
3017728014	Rat230_2	97	11	4	Liver	B	phenylbutazone	PhB	11	Rat	in vivo	Repeat	Male	Crj:CD(SD)IGS	Gavage	6	15 day	60	mg/kg	Middle
3017278015	Rat230_2	97	11	4	Kidney	B	phenylbutazone	PhB	11	Rat	in vivo	Repeat	Male	Crj:CD(SD)IGS	Gavage	6	15 day	60	mg/kg	Middle
3017728015	Rat230_2	97	11	5	Liver	B	phenylbutazone	PhB	11	Rat	in vivo	Repeat	Male	Crj:CD(SD)IGS	Gavage	6	15 day	60	mg/kg	Middle
3017278016	Rat230_2	97	11	5	Kidney	B	phenylbutazone	PhB	11	Rat	in vivo	Repeat	Male	Crj:CD(SD)IGS	Gavage	6	15 day	60	mg/kg	Middle
3017728025	Rat230_2	97	12	1	Liver	B	phenylbutazone	PhB	11	Rat	in vivo	Repeat	Male	Crj:CD(SD)IGS	Gavage	6	29 day	60	mg/kg	Middle
3017278026	Rat230_2	97	12	1	Kidney	A	phenylbutazone	PhB	11	Rat	in vivo	Repeat	Male	Crj:CD(SD)IGS	Gavage	6	29 day	60	mg/kg	Middle
3017278027	Rat230_2	97	12	2	Kidney	A	phenylbutazone	PhB	11	Rat	in vivo	Repeat	Male	Crj:CD(SD)IGS	Gavage	6	29 day	60	mg/kg	Middle
3017728026	Rat230_2	97	12	4	Liver	B	phenylbutazone	PhB	11	Rat	in vivo	Repeat	Male	Crj:CD(SD)IGS	Gavage	6	29 day	60	mg/kg	Middle
3017728027	Rat230_2	97	12	5	Liver	B	phenylbutazone	PhB	11	Rat	in vivo	Repeat	Male	Crj:CD(SD)IGS	Gavage	6	29 day	60	mg/kg	Middle
3017278028	Rat230_2	97	12	5	Kidney	B	phenylbutazone	PhB	11	Rat	in vivo	Repeat	Male	Crj:CD(SD)IGS	Gavage	6	29 day	60	mg/kg	Middle
3017730004	Rat230_2	97	13	1	Liver	B	phenylbutazone	PhB	11	Rat	in vivo	Repeat	Male	Crj:CD(SD)IGS	Gavage	6	4 day	200	mg/kg	High
3017730005	Rat230_2	97	13	2	Liver	B	phenylbutazone	PhB	11	Rat	in vivo	Repeat	Male	Crj:CD(SD)IGS	Gavage	6	4 day	200	mg/kg	High
3017282013	Rat230_2	97	13	2	Kidney	A	phenylbutazone	PhB	11	Rat	in vivo	Repeat	Male	Crj:CD(SD)IGS	Gavage	6	4 day	200	mg/kg	High
3017730006	Rat230_2	97	13	3	Liver	B	phenylbutazone	PhB	11	Rat	in vivo	Repeat	Male	Crj:CD(SD)IGS	Gavage	6	4 day	200	mg/kg	High
3017282014	Rat230_2	97	13	3	Kidney	B	phenylbutazone	PhB	11	Rat	in vivo	Repeat	Male	Crj:CD(SD)IGS	Gavage	6	4 day	200	mg/kg	High
3017282015	Rat230_2	97	13	5	Kidney	A	phenylbutazone	PhB	11	Rat	in vivo	Repeat	Male	Crj:CD(SD)IGS	Gavage	6	4 day	200	mg/kg	High
3017282025	Rat230_2	97	14	1	Kidney	A	phenylbutazone	PhB	11	Rat	in vivo	Repeat	Male	Crj:CD(SD)IGS	Gavage	6	8 day	200	mg/kg	High
3017730016	Rat230_2	97	14	3	Liver	B	phenylbutazone	PhB	11	Rat	in vivo	Repeat	Male	Crj:CD(SD)IGS	Gavage	6	8 day	200	mg/kg	High
3017730017	Rat230_2	97	14	4	Liver	B	phenylbutazone	PhB	11	Rat	in vivo	Repeat	Male	Crj:CD(SD)IGS	Gavage	6	8 day	200	mg/kg	High
3017282026	Rat230_2	97	14	4	Kidney	A	phenylbutazone	PhB	11	Rat	in vivo	Repeat	Male	Crj:CD(SD)IGS	Gavage	6	8 day	200	mg/kg	High
3017730018	Rat230_2	97	14	5	Liver	B	phenylbutazone	PhB	11	Rat	in vivo	Repeat	Male	Crj:CD(SD)IGS	Gavage	6	8 day	200	mg/kg	High
3017282027	Rat230_2	97	14	5	Kidney	A	phenylbutazone	PhB	11	Rat	in vivo	Repeat	Male	Crj:CD(SD)IGS	Gavage	6	8 day	200	mg/kg	High
3017728016	Rat230_2	97	15	1	Liver	B	phenylbutazone	PhB	11	Rat	in vivo	Repeat	Male	Crj:CD(SD)IGS	Gavage	6	15 day	200	mg/kg	High
3017278017	Rat230_2	97	15	2	Kidney	C	phenylbutazone	PhB	11	Rat	in vivo	Repeat	Male	Crj:CD(SD)IGS	Gavage	6	15 day	200	mg/kg	High
3017278018	Rat230_2	97	15	3	Kidney	A	phenylbutazone	PhB	11	Rat	in vivo	Repeat	Male	Crj:CD(SD)IGS	Gavage	6	15 day	200	mg/kg	High
3017728017	Rat230_2	97	15	4	Liver	B	phenylbutazone	PhB	11	Rat	in vivo	Repeat	Male	Crj:CD(SD)IGS	Gavage	6	15 day	200	mg/kg	High
3017278019	Rat230_2	97	15	4	Kidney	A	phenylbutazone	PhB	11	Rat	in vivo	Repeat	Male	Crj:CD(SD)IGS	Gavage	6	15 day	200	mg/kg	High
3017728018	Rat230_2	97	15	5	Liver	B	phenylbutazone	PhB	11	Rat	in vivo	Repeat	Male	Crj:CD(SD)IGS	Gavage	6	15 day	200	mg/kg	High
3017728028	Rat230_2	97	16	1	Liver	B	phenylbutazone	PhB	11	Rat	in vivo	Repeat	Male	Crj:CD(SD)IGS	Gavage	6	29 day	200	mg/kg	High
3017278029	Rat230_2	97	16	1	Kidney	A	phenylbutazone	PhB	11	Rat	in vivo	Repeat	Male	Crj:CD(SD)IGS	Gavage	6	29 day	200	mg/kg	High
3017728029	Rat230_2	97	16	2	Liver	B	phenylbutazone	PhB	11	Rat	in vivo	Repeat	Male	Crj:CD(SD)IGS	Gavage	6	29 day	200	mg/kg	High
3017278030	Rat230_2	97	16	2	Kidney	B	phenylbutazone	PhB	11	Rat	in vivo	Repeat	Male	Crj:CD(SD)IGS	Gavage	6	29 day	200	mg/kg	High
3017728030	Rat230_2	97	16	4	Liver	B	phenylbutazone	PhB	11	Rat	in vivo	Repeat	Male	Crj:CD(SD)IGS	Gavage	6	29 day	200	mg/kg	High
3017279001	Rat230_2	97	16	5	Kidney	A	phenylbutazone	PhB	11	Rat	in vivo	Repeat	Male	Crj:CD(SD)IGS	Gavage	6	29 day	200	mg/kg	High
3017659006	Rat230_2	98	1	2	Liver	B	clofibrate	CFB	6	Rat	in vivo	Single	Male	Crj:CD(SD)IGS	Gavage	6	3 hr	0	mg/kg	Control
3017832005	Rat230_2	98	1	2	Kidney	A	clofibrate	CFB	6	Rat	in vivo	Single	Male	Crj:CD(SD)IGS	Gavage	6	3 hr	0	mg/kg	Control
3017659007	Rat230_2	98	1	4	Liver	B	clofibrate	CFB	6	Rat	in vivo	Single	Male	Crj:CD(SD)IGS	Gavage	6	3 hr	0	mg/kg	Control
3017832006	Rat230_2	98	1	4	Kidney	A	clofibrate	CFB	6	Rat	in vivo	Single	Male	Crj:CD(SD)IGS	Gavage	6	3 hr	0	mg/kg	Control
3017659008	Rat230_2	98	1	5	Liver	B	clofibrate	CFB	6	Rat	in vivo	Single	Male	Crj:CD(SD)IGS	Gavage	6	3 hr	0	mg/kg	Control
3017832007	Rat230_2	98	1	5	Kidney	C	clofibrate	CFB	6	Rat	in vivo	Single	Male	Crj:CD(SD)IGS	Gavage	6	3 hr	0	mg/kg	Control
3017659018	Rat230_2	98	2	3	Liver	B	clofibrate	CFB	6	Rat	in vivo	Single	Male	Crj:CD(SD)IGS	Gavage	6	6 hr	0	mg/kg	Control
3017832017	Rat230_2	98	2	3	Kidney	A	clofibrate	CFB	6	Rat	in vivo	Single	Male	Crj:CD(SD)IGS	Gavage	6	6 hr	0	mg/kg	Control
3017659019	Rat230_2	98	2	4	Liver	B	clofibrate	CFB	6	Rat	in vivo	Single	Male	Crj:CD(SD)IGS	Gavage	6	6 hr	0	mg/kg	Control
3017832018	Rat230_2	98	2	4	Kidney	A	clofibrate	CFB	6	Rat	in vivo	Single	Male	Crj:CD(SD)IGS	Gavage	6	6 hr	0	mg/kg	Control
3017659020	Rat230_2	98	2	5	Liver	B	clofibrate	CFB	6	Rat	in vivo	Single	Male	Crj:CD(SD)IGS	Gavage	6	6 hr	0	mg/kg	Control
3017832019	Rat230_2	98	2	5	Kidney	A	clofibrate	CFB	6	Rat	in vivo	Single	Male	Crj:CD(SD)IGS	Gavage	6	6 hr	0	mg/kg	Control
3017659030	Rat230_2	98	3	1	Liver	B	clofibrate	CFB	6	Rat	in vivo	Single	Male	Crj:CD(SD)IGS	Gavage	6	9 hr	0	mg/kg	Control
3017830013	Rat230_2	98	3	1	Kidney	A	clofibrate	CFB	6	Rat	in vivo	Single	Male	Crj:CD(SD)IGS	Gavage	6	9 hr	0	mg/kg	Control
3017660001	Rat230_2	98	3	2	Liver	B	clofibrate	CFB	6	Rat	in vivo	Single	Male	Crj:CD(SD)IGS	Gavage	6	9 hr	0	mg/kg	Control
3017830014	Rat230_2	98	3	2	Kidney	B	clofibrate	CFB	6	Rat	in vivo	Single	Male	Crj:CD(SD)IGS	Gavage	6	9 hr	0	mg/kg	Control
3017660002	Rat230_2	98	3	3	Liver	B	clofibrate	CFB	6	Rat	in vivo	Single	Male	Crj:CD(SD)IGS	Gavage	6	9 hr	0	mg/kg	Control
3017830015	Rat230_2	98	3	3	Kidney	B	clofibrate	CFB	6	Rat	in vivo	Single	Male	Crj:CD(SD)IGS	Gavage	6	9 hr	0	mg/kg	Control
3017660012	Rat230_2	98	4	2	Liver	B	clofibrate	CFB	6	Rat	in vivo	Single	Male	Crj:CD(SD)IGS	Gavage	6	24 hr	0	mg/kg	Control
3017830025	Rat230_2	98	4	2	Kidney	A	clofibrate	CFB	6	Rat	in vivo	Single	Male	Crj:CD(SD)IGS	Gavage	6	24 hr	0	mg/kg	Control
3017660013	Rat230_2	98	4	3	Liver	B	clofibrate	CFB	6	Rat	in vivo	Single	Male	Crj:CD(SD)IGS	Gavage	6	24 hr	0	mg/kg	Control
3017830026	Rat230_2	98	4	3	Kidney	C	clofibrate	CFB	6	Rat	in vivo	Single	Male	Crj:CD(SD)IGS	Gavage	6	24 hr	0	mg/kg	Control
3017660014	Rat230_2	98	4	4	Liver	B	clofibrate	CFB	6	Rat	in vivo	Single	Male	Crj:CD(SD)IGS	Gavage	6	24 hr	0	mg/kg	Control
3017830027	Rat230_2	98	4	4	Kidney	A	clofibrate	CFB	6	Rat	in vivo	Single	Male	Crj:CD(SD)IGS	Gavage	6	24 hr	0	mg/kg	Control
3017659009	Rat230_2	98	5	1	Liver	B	clofibrate	CFB	6	Rat	in vivo	Single	Male	Crj:CD(SD)IGS	Gavage	6	3 hr	30	mg/kg	Low
3017832008	Rat230_2	98	5	1	Kidney	C	clofibrate	CFB	6	Rat	in vivo	Single	Male	Crj:CD(SD)IGS	Gavage	6	3 hr	30	mg/kg	Low
3017659010	Rat230_2	98	5	3	Liver	B	clofibrate	CFB	6	Rat	in vivo	Single	Male	Crj:CD(SD)IGS	Gavage	6	3 hr	30	mg/kg	Low
3017832009	Rat230_2	98	5	3	Kidney	A	clofibrate	CFB	6	Rat	in vivo	Single	Male	Crj:CD(SD)IGS	Gavage	6	3 hr	30	mg/kg	Low
3017659011	Rat230_2	98	5	5	Liver	B	clofibrate	CFB	6	Rat	in vivo	Single	Male	Crj:CD(SD)IGS	Gavage	6	3 hr	30	mg/kg	Low
3017832010	Rat230_2	98	5	5	Kidney	C	clofibrate	CFB	6	Rat	in vivo	Single	Male	Crj:CD(SD)IGS	Gavage	6	3 hr	30	mg/kg	Low
3017659021	Rat230_2	98	6	2	Liver	B	clofibrate	CFB	6	Rat	in vivo	Single	Male	Crj:CD(SD)IGS	Gavage	6	6 hr	30	mg/kg	Low
3017832020	Rat230_2	98	6	2	Kidney	A	clofibrate	CFB	6	Rat	in vivo	Single	Male	Crj:CD(SD)IGS	Gavage	6	6 hr	30	mg/kg	Low
3017659022	Rat230_2	98	6	4	Liver	B	clofibrate	CFB	6	Rat	in vivo	Single	Male	Crj:CD(SD)IGS	Gavage	6	6 hr	30	mg/kg	Low
3017832021	Rat230_2	98	6	4	Kidney	A	clofibrate	CFB	6	Rat	in vivo	Single	Male	Crj:CD(SD)IGS	Gavage	6	6 hr	30	mg/kg	Low
3017659023	Rat230_2	98	6	5	Liver	B	clofibrate	CFB	6	Rat	in vivo	Single	Male	Crj:CD(SD)IGS	Gavage	6	6 hr	30	mg/kg	Low
3017832022	Rat230_2	98	6	5	Kidney	B	clofibrate	CFB	6	Rat	in vivo	Single	Male	Crj:CD(SD)IGS	Gavage	6	6 hr	30	mg/kg	Low
3017660003	Rat230_2	98	7	1	Liver	B	clofibrate	CFB	6	Rat	in vivo	Single	Male	Crj:CD(SD)IGS	Gavage	6	9 hr	30	mg/kg	Low
3017830016	Rat230_2	98	7	1	Kidney	C	clofibrate	CFB	6	Rat	in vivo	Single	Male	Crj:CD(SD)IGS	Gavage	6	9 hr	30	mg/kg	Low
3017660004	Rat230_2	98	7	2	Liver	B	clofibrate	CFB	6	Rat	in vivo	Single	Male	Crj:CD(SD)IGS	Gavage	6	9 hr	30	mg/kg	Low
3017830017	Rat230_2	98	7	2	Kidney	A	clofibrate	CFB	6	Rat	in vivo	Single	Male	Crj:CD(SD)IGS	Gavage	6	9 hr	30	mg/kg	Low
3017660005	Rat230_2	98	7	3	Liver	B	clofibrate	CFB	6	Rat	in vivo	Single	Male	Crj:CD(SD)IGS	Gavage	6	9 hr	30	mg/kg	Low
3017830018	Rat230_2	98	7	3	Kidney	C	clofibrate	CFB	6	Rat	in vivo	Single	Male	Crj:CD(SD)IGS	Gavage	6	9 hr	30	mg/kg	Low
3017660015	Rat230_2	98	8	1	Liver	B	clofibrate	CFB	6	Rat	in vivo	Single	Male	Crj:CD(SD)IGS	Gavage	6	24 hr	30	mg/kg	Low
3017830028	Rat230_2	98	8	1	Kidney	A	clofibrate	CFB	6	Rat	in vivo	Single	Male	Crj:CD(SD)IGS	Gavage	6	24 hr	30	mg/kg	Low
3017660016	Rat230_2	98	8	3	Liver	B	clofibrate	CFB	6	Rat	in vivo	Single	Male	Crj:CD(SD)IGS	Gavage	6	24 hr	30	mg/kg	Low
3017830029	Rat230_2	98	8	3	Kidney	A	clofibrate	CFB	6	Rat	in vivo	Single	Male	Crj:CD(SD)IGS	Gavage	6	24 hr	30	mg/kg	Low
3017660017	Rat230_2	98	8	4	Liver	B	clofibrate	CFB	6	Rat	in vivo	Single	Male	Crj:CD(SD)IGS	Gavage	6	24 hr	30	mg/kg	Low
3017830030	Rat230_2	98	8	4	Kidney	A	clofibrate	CFB	6	Rat	in vivo	Single	Male	Crj:CD(SD)IGS	Gavage	6	24 hr	30	mg/kg	Low
3017659012	Rat230_2	98	9	1	Liver	B	clofibrate	CFB	6	Rat	in vivo	Single	Male	Crj:CD(SD)IGS	Gavage	6	3 hr	100	mg/kg	Middle
3017832011	Rat230_2	98	9	1	Kidney	B	clofibrate	CFB	6	Rat	in vivo	Single	Male	Crj:CD(SD)IGS	Gavage	6	3 hr	100	mg/kg	Middle
3017659013	Rat230_2	98	9	3	Liver	B	clofibrate	CFB	6	Rat	in vivo	Single	Male	Crj:CD(SD)IGS	Gavage	6	3 hr	100	mg/kg	Middle
3017832012	Rat230_2	98	9	3	Kidney	B	clofibrate	CFB	6	Rat	in vivo	Single	Male	Crj:CD(SD)IGS	Gavage	6	3 hr	100	mg/kg	Middle
3017659014	Rat230_2	98	9	5	Liver	B	clofibrate	CFB	6	Rat	in vivo	Single	Male	Crj:CD(SD)IGS	Gavage	6	3 hr	100	mg/kg	Middle
3017832013	Rat230_2	98	9	5	Kidney	B	clofibrate	CFB	6	Rat	in vivo	Single	Male	Crj:CD(SD)IGS	Gavage	6	3 hr	100	mg/kg	Middle
3017659024	Rat230_2	98	10	1	Liver	B	clofibrate	CFB	6	Rat	in vivo	Single	Male	Crj:CD(SD)IGS	Gavage	6	6 hr	100	mg/kg	Middle
3017832023	Rat230_2	98	10	1	Kidney	B	clofibrate	CFB	6	Rat	in vivo	Single	Male	Crj:CD(SD)IGS	Gavage	6	6 hr	100	mg/kg	Middle
3017659025	Rat230_2	98	10	2	Liver	B	clofibrate	CFB	6	Rat	in vivo	Single	Male	Crj:CD(SD)IGS	Gavage	6	6 hr	100	mg/kg	Middle
3017832024	Rat230_2	98	10	2	Kidney	A	clofibrate	CFB	6	Rat	in vivo	Single	Male	Crj:CD(SD)IGS	Gavage	6	6 hr	100	mg/kg	Middle
3017659026	Rat230_2	98	10	5	Liver	B	clofibrate	CFB	6	Rat	in vivo	Single	Male	Crj:CD(SD)IGS	Gavage	6	6 hr	100	mg/kg	Middle
3017832025	Rat230_2	98	10	5	Kidney	A	clofibrate	CFB	6	Rat	in vivo	Single	Male	Crj:CD(SD)IGS	Gavage	6	6 hr	100	mg/kg	Middle
3017660006	Rat230_2	98	11	2	Liver	B	clofibrate	CFB	6	Rat	in vivo	Single	Male	Crj:CD(SD)IGS	Gavage	6	9 hr	100	mg/kg	Middle
3017830019	Rat230_2	98	11	2	Kidney	A	clofibrate	CFB	6	Rat	in vivo	Single	Male	Crj:CD(SD)IGS	Gavage	6	9 hr	100	mg/kg	Middle
3017660007	Rat230_2	98	11	4	Liver	B	clofibrate	CFB	6	Rat	in vivo	Single	Male	Crj:CD(SD)IGS	Gavage	6	9 hr	100	mg/kg	Middle
3017830020	Rat230_2	98	11	4	Kidney	C	clofibrate	CFB	6	Rat	in vivo	Single	Male	Crj:CD(SD)IGS	Gavage	6	9 hr	100	mg/kg	Middle
3017660008	Rat230_2	98	11	5	Liver	B	clofibrate	CFB	6	Rat	in vivo	Single	Male	Crj:CD(SD)IGS	Gavage	6	9 hr	100	mg/kg	Middle
3017830021	Rat230_2	98	11	5	Kidney	B	clofibrate	CFB	6	Rat	in vivo	Single	Male	Crj:CD(SD)IGS	Gavage	6	9 hr	100	mg/kg	Middle
3017660018	Rat230_2	98	12	2	Liver	B	clofibrate	CFB	6	Rat	in vivo	Single	Male	Crj:CD(SD)IGS	Gavage	6	24 hr	100	mg/kg	Middle
3017831001	Rat230_2	98	12	2	Kidney	A	clofibrate	CFB	6	Rat	in vivo	Single	Male	Crj:CD(SD)IGS	Gavage	6	24 hr	100	mg/kg	Middle
3017660019	Rat230_2	98	12	4	Liver	B	clofibrate	CFB	6	Rat	in vivo	Single	Male	Crj:CD(SD)IGS	Gavage	6	24 hr	100	mg/kg	Middle
3017831002	Rat230_2	98	12	4	Kidney	B	clofibrate	CFB	6	Rat	in vivo	Single	Male	Crj:CD(SD)IGS	Gavage	6	24 hr	100	mg/kg	Middle
3017660020	Rat230_2	98	12	5	Liver	B	clofibrate	CFB	6	Rat	in vivo	Single	Male	Crj:CD(SD)IGS	Gavage	6	24 hr	100	mg/kg	Middle
3017831003	Rat230_2	98	12	5	Kidney	B	clofibrate	CFB	6	Rat	in vivo	Single	Male	Crj:CD(SD)IGS	Gavage	6	24 hr	100	mg/kg	Middle
3017659015	Rat230_2	98	13	1	Liver	B	clofibrate	CFB	6	Rat	in vivo	Single	Male	Crj:CD(SD)IGS	Gavage	6	3 hr	300	mg/kg	High
3017832014	Rat230_2	98	13	1	Kidney	A	clofibrate	CFB	6	Rat	in vivo	Single	Male	Crj:CD(SD)IGS	Gavage	6	3 hr	300	mg/kg	High
3017659016	Rat230_2	98	13	2	Liver	B	clofibrate	CFB	6	Rat	in vivo	Single	Male	Crj:CD(SD)IGS	Gavage	6	3 hr	300	mg/kg	High
3017832015	Rat230_2	98	13	2	Kidney	A	clofibrate	CFB	6	Rat	in vivo	Single	Male	Crj:CD(SD)IGS	Gavage	6	3 hr	300	mg/kg	High
3017659017	Rat230_2	98	13	5	Liver	B	clofibrate	CFB	6	Rat	in vivo	Single	Male	Crj:CD(SD)IGS	Gavage	6	3 hr	300	mg/kg	High
3017832016	Rat230_2	98	13	5	Kidney	A	clofibrate	CFB	6	Rat	in vivo	Single	Male	Crj:CD(SD)IGS	Gavage	6	3 hr	300	mg/kg	High
3017659027	Rat230_2	98	14	1	Liver	B	clofibrate	CFB	6	Rat	in vivo	Single	Male	Crj:CD(SD)IGS	Gavage	6	6 hr	300	mg/kg	High
3017832026	Rat230_2	98	14	1	Kidney	B	clofibrate	CFB	6	Rat	in vivo	Single	Male	Crj:CD(SD)IGS	Gavage	6	6 hr	300	mg/kg	High
3017659028	Rat230_2	98	14	2	Liver	B	clofibrate	CFB	6	Rat	in vivo	Single	Male	Crj:CD(SD)IGS	Gavage	6	6 hr	300	mg/kg	High
3017832027	Rat230_2	98	14	2	Kidney	B	clofibrate	CFB	6	Rat	in vivo	Single	Male	Crj:CD(SD)IGS	Gavage	6	6 hr	300	mg/kg	High
3017659029	Rat230_2	98	14	4	Liver	B	clofibrate	CFB	6	Rat	in vivo	Single	Male	Crj:CD(SD)IGS	Gavage	6	6 hr	300	mg/kg	High
3017832028	Rat230_2	98	14	4	Kidney	C	clofibrate	CFB	6	Rat	in vivo	Single	Male	Crj:CD(SD)IGS	Gavage	6	6 hr	300	mg/kg	High
3017660009	Rat230_2	98	15	2	Liver	B	clofibrate	CFB	6	Rat	in vivo	Single	Male	Crj:CD(SD)IGS	Gavage	6	9 hr	300	mg/kg	High
3017830022	Rat230_2	98	15	2	Kidney	A	clofibrate	CFB	6	Rat	in vivo	Single	Male	Crj:CD(SD)IGS	Gavage	6	9 hr	300	mg/kg	High
3017660010	Rat230_2	98	15	3	Liver	B	clofibrate	CFB	6	Rat	in vivo	Single	Male	Crj:CD(SD)IGS	Gavage	6	9 hr	300	mg/kg	High
3017830023	Rat230_2	98	15	3	Kidney	A	clofibrate	CFB	6	Rat	in vivo	Single	Male	Crj:CD(SD)IGS	Gavage	6	9 hr	300	mg/kg	High
3017660011	Rat230_2	98	15	5	Liver	B	clofibrate	CFB	6	Rat	in vivo	Single	Male	Crj:CD(SD)IGS	Gavage	6	9 hr	300	mg/kg	High
3017830024	Rat230_2	98	15	5	Kidney	C	clofibrate	CFB	6	Rat	in vivo	Single	Male	Crj:CD(SD)IGS	Gavage	6	9 hr	300	mg/kg	High
3017660021	Rat230_2	98	16	1	Liver	B	clofibrate	CFB	6	Rat	in vivo	Single	Male	Crj:CD(SD)IGS	Gavage	6	24 hr	300	mg/kg	High
3017831004	Rat230_2	98	16	1	Kidney	A	clofibrate	CFB	6	Rat	in vivo	Single	Male	Crj:CD(SD)IGS	Gavage	6	24 hr	300	mg/kg	High
3017660022	Rat230_2	98	16	4	Liver	B	clofibrate	CFB	6	Rat	in vivo	Single	Male	Crj:CD(SD)IGS	Gavage	6	24 hr	300	mg/kg	High
3017831005	Rat230_2	98	16	4	Kidney	B	clofibrate	CFB	6	Rat	in vivo	Single	Male	Crj:CD(SD)IGS	Gavage	6	24 hr	300	mg/kg	High
3017660023	Rat230_2	98	16	5	Liver	B	clofibrate	CFB	6	Rat	in vivo	Single	Male	Crj:CD(SD)IGS	Gavage	6	24 hr	300	mg/kg	High
3017831006	Rat230_2	98	16	5	Kidney	B	clofibrate	CFB	6	Rat	in vivo	Single	Male	Crj:CD(SD)IGS	Gavage	6	24 hr	300	mg/kg	High
3017679001	Rat230_2	99	1	1	Liver	B	clofibrate	CFB	6	Rat	in vivo	Repeat	Male	Crj:CD(SD)IGS	Gavage	6	4 day	0	mg/kg	Control
3017828001	Rat230_2	99	1	1	Kidney	A	clofibrate	CFB	6	Rat	in vivo	Repeat	Male	Crj:CD(SD)IGS	Gavage	6	4 day	0	mg/kg	Control
3017679002	Rat230_2	99	1	3	Liver	B	clofibrate	CFB	6	Rat	in vivo	Repeat	Male	Crj:CD(SD)IGS	Gavage	6	4 day	0	mg/kg	Control
3017828002	Rat230_2	99	1	3	Kidney	A	clofibrate	CFB	6	Rat	in vivo	Repeat	Male	Crj:CD(SD)IGS	Gavage	6	4 day	0	mg/kg	Control
3017679003	Rat230_2	99	1	4	Liver	B	clofibrate	CFB	6	Rat	in vivo	Repeat	Male	Crj:CD(SD)IGS	Gavage	6	4 day	0	mg/kg	Control
3017828003	Rat230_2	99	1	4	Kidney	B	clofibrate	CFB	6	Rat	in vivo	Repeat	Male	Crj:CD(SD)IGS	Gavage	6	4 day	0	mg/kg	Control
3017679013	Rat230_2	99	2	1	Liver	B	clofibrate	CFB	6	Rat	in vivo	Repeat	Male	Crj:CD(SD)IGS	Gavage	6	8 day	0	mg/kg	Control
3017828013	Rat230_2	99	2	1	Kidney	B	clofibrate	CFB	6	Rat	in vivo	Repeat	Male	Crj:CD(SD)IGS	Gavage	6	8 day	0	mg/kg	Control
3017679014	Rat230_2	99	2	2	Liver	B	clofibrate	CFB	6	Rat	in vivo	Repeat	Male	Crj:CD(SD)IGS	Gavage	6	8 day	0	mg/kg	Control
3017828014	Rat230_2	99	2	2	Kidney	A	clofibrate	CFB	6	Rat	in vivo	Repeat	Male	Crj:CD(SD)IGS	Gavage	6	8 day	0	mg/kg	Control
3017679015	Rat230_2	99	2	4	Liver	B	clofibrate	CFB	6	Rat	in vivo	Repeat	Male	Crj:CD(SD)IGS	Gavage	6	8 day	0	mg/kg	Control
3017828015	Rat230_2	99	2	4	Kidney	A	clofibrate	CFB	6	Rat	in vivo	Repeat	Male	Crj:CD(SD)IGS	Gavage	6	8 day	0	mg/kg	Control
3017686011	Rat230_2	99	3	1	Liver	B	clofibrate	CFB	6	Rat	in vivo	Repeat	Male	Crj:CD(SD)IGS	Gavage	6	15 day	0	mg/kg	Control
3017829001	Rat230_2	99	3	1	Kidney	A	clofibrate	CFB	6	Rat	in vivo	Repeat	Male	Crj:CD(SD)IGS	Gavage	6	15 day	0	mg/kg	Control
3017686012	Rat230_2	99	3	2	Liver	B	clofibrate	CFB	6	Rat	in vivo	Repeat	Male	Crj:CD(SD)IGS	Gavage	6	15 day	0	mg/kg	Control
3017829002	Rat230_2	99	3	2	Kidney	B	clofibrate	CFB	6	Rat	in vivo	Repeat	Male	Crj:CD(SD)IGS	Gavage	6	15 day	0	mg/kg	Control
3017686013	Rat230_2	99	3	4	Liver	B	clofibrate	CFB	6	Rat	in vivo	Repeat	Male	Crj:CD(SD)IGS	Gavage	6	15 day	0	mg/kg	Control
3017829003	Rat230_2	99	3	4	Kidney	A	clofibrate	CFB	6	Rat	in vivo	Repeat	Male	Crj:CD(SD)IGS	Gavage	6	15 day	0	mg/kg	Control
3017686023	Rat230_2	99	4	1	Liver	B	clofibrate	CFB	6	Rat	in vivo	Repeat	Male	Crj:CD(SD)IGS	Gavage	6	29 day	0	mg/kg	Control
3017829013	Rat230_2	99	4	1	Kidney	A	clofibrate	CFB	6	Rat	in vivo	Repeat	Male	Crj:CD(SD)IGS	Gavage	6	29 day	0	mg/kg	Control
3017686024	Rat230_2	99	4	3	Liver	B	clofibrate	CFB	6	Rat	in vivo	Repeat	Male	Crj:CD(SD)IGS	Gavage	6	29 day	0	mg/kg	Control
3017829014	Rat230_2	99	4	3	Kidney	A	clofibrate	CFB	6	Rat	in vivo	Repeat	Male	Crj:CD(SD)IGS	Gavage	6	29 day	0	mg/kg	Control
3017686025	Rat230_2	99	4	4	Liver	B	clofibrate	CFB	6	Rat	in vivo	Repeat	Male	Crj:CD(SD)IGS	Gavage	6	29 day	0	mg/kg	Control
3017829015	Rat230_2	99	4	4	Kidney	A	clofibrate	CFB	6	Rat	in vivo	Repeat	Male	Crj:CD(SD)IGS	Gavage	6	29 day	0	mg/kg	Control
3017679004	Rat230_2	99	5	1	Liver	B	clofibrate	CFB	6	Rat	in vivo	Repeat	Male	Crj:CD(SD)IGS	Gavage	6	4 day	30	mg/kg	Low
3017828004	Rat230_2	99	5	1	Kidney	B	clofibrate	CFB	6	Rat	in vivo	Repeat	Male	Crj:CD(SD)IGS	Gavage	6	4 day	30	mg/kg	Low
3017679005	Rat230_2	99	5	3	Liver	B	clofibrate	CFB	6	Rat	in vivo	Repeat	Male	Crj:CD(SD)IGS	Gavage	6	4 day	30	mg/kg	Low
3017828005	Rat230_2	99	5	3	Kidney	A	clofibrate	CFB	6	Rat	in vivo	Repeat	Male	Crj:CD(SD)IGS	Gavage	6	4 day	30	mg/kg	Low
3017679006	Rat230_2	99	5	5	Liver	B	clofibrate	CFB	6	Rat	in vivo	Repeat	Male	Crj:CD(SD)IGS	Gavage	6	4 day	30	mg/kg	Low
3017828006	Rat230_2	99	5	5	Kidney	A	clofibrate	CFB	6	Rat	in vivo	Repeat	Male	Crj:CD(SD)IGS	Gavage	6	4 day	30	mg/kg	Low
3017679016	Rat230_2	99	6	1	Liver	B	clofibrate	CFB	6	Rat	in vivo	Repeat	Male	Crj:CD(SD)IGS	Gavage	6	8 day	30	mg/kg	Low
3017828016	Rat230_2	99	6	1	Kidney	B	clofibrate	CFB	6	Rat	in vivo	Repeat	Male	Crj:CD(SD)IGS	Gavage	6	8 day	30	mg/kg	Low
3017679017	Rat230_2	99	6	2	Liver	B	clofibrate	CFB	6	Rat	in vivo	Repeat	Male	Crj:CD(SD)IGS	Gavage	6	8 day	30	mg/kg	Low
3017828017	Rat230_2	99	6	2	Kidney	A	clofibrate	CFB	6	Rat	in vivo	Repeat	Male	Crj:CD(SD)IGS	Gavage	6	8 day	30	mg/kg	Low
3017679018	Rat230_2	99	6	5	Liver	B	clofibrate	CFB	6	Rat	in vivo	Repeat	Male	Crj:CD(SD)IGS	Gavage	6	8 day	30	mg/kg	Low
3017828018	Rat230_2	99	6	5	Kidney	A	clofibrate	CFB	6	Rat	in vivo	Repeat	Male	Crj:CD(SD)IGS	Gavage	6	8 day	30	mg/kg	Low
3017686014	Rat230_2	99	7	3	Liver	B	clofibrate	CFB	6	Rat	in vivo	Repeat	Male	Crj:CD(SD)IGS	Gavage	6	15 day	30	mg/kg	Low
3017829004	Rat230_2	99	7	3	Kidney	A	clofibrate	CFB	6	Rat	in vivo	Repeat	Male	Crj:CD(SD)IGS	Gavage	6	15 day	30	mg/kg	Low
3017686015	Rat230_2	99	7	4	Liver	B	clofibrate	CFB	6	Rat	in vivo	Repeat	Male	Crj:CD(SD)IGS	Gavage	6	15 day	30	mg/kg	Low
3017829005	Rat230_2	99	7	4	Kidney	A	clofibrate	CFB	6	Rat	in vivo	Repeat	Male	Crj:CD(SD)IGS	Gavage	6	15 day	30	mg/kg	Low
3017686016	Rat230_2	99	7	5	Liver	B	clofibrate	CFB	6	Rat	in vivo	Repeat	Male	Crj:CD(SD)IGS	Gavage	6	15 day	30	mg/kg	Low
3017829006	Rat230_2	99	7	5	Kidney	A	clofibrate	CFB	6	Rat	in vivo	Repeat	Male	Crj:CD(SD)IGS	Gavage	6	15 day	30	mg/kg	Low
3017686026	Rat230_2	99	8	1	Liver	B	clofibrate	CFB	6	Rat	in vivo	Repeat	Male	Crj:CD(SD)IGS	Gavage	6	29 day	30	mg/kg	Low
3017829016	Rat230_2	99	8	1	Kidney	A	clofibrate	CFB	6	Rat	in vivo	Repeat	Male	Crj:CD(SD)IGS	Gavage	6	29 day	30	mg/kg	Low
3017686027	Rat230_2	99	8	2	Liver	B	clofibrate	CFB	6	Rat	in vivo	Repeat	Male	Crj:CD(SD)IGS	Gavage	6	29 day	30	mg/kg	Low
3017829017	Rat230_2	99	8	2	Kidney	B	clofibrate	CFB	6	Rat	in vivo	Repeat	Male	Crj:CD(SD)IGS	Gavage	6	29 day	30	mg/kg	Low
3017686028	Rat230_2	99	8	3	Liver	B	clofibrate	CFB	6	Rat	in vivo	Repeat	Male	Crj:CD(SD)IGS	Gavage	6	29 day	30	mg/kg	Low
3017829018	Rat230_2	99	8	3	Kidney	C	clofibrate	CFB	6	Rat	in vivo	Repeat	Male	Crj:CD(SD)IGS	Gavage	6	29 day	30	mg/kg	Low
3017679007	Rat230_2	99	9	3	Liver	B	clofibrate	CFB	6	Rat	in vivo	Repeat	Male	Crj:CD(SD)IGS	Gavage	6	4 day	100	mg/kg	Middle
3017828007	Rat230_2	99	9	3	Kidney	A	clofibrate	CFB	6	Rat	in vivo	Repeat	Male	Crj:CD(SD)IGS	Gavage	6	4 day	100	mg/kg	Middle
3017679008	Rat230_2	99	9	4	Liver	B	clofibrate	CFB	6	Rat	in vivo	Repeat	Male	Crj:CD(SD)IGS	Gavage	6	4 day	100	mg/kg	Middle
3017828008	Rat230_2	99	9	4	Kidney	A	clofibrate	CFB	6	Rat	in vivo	Repeat	Male	Crj:CD(SD)IGS	Gavage	6	4 day	100	mg/kg	Middle
3017679009	Rat230_2	99	9	5	Liver	B	clofibrate	CFB	6	Rat	in vivo	Repeat	Male	Crj:CD(SD)IGS	Gavage	6	4 day	100	mg/kg	Middle
3017828009	Rat230_2	99	9	5	Kidney	B	clofibrate	CFB	6	Rat	in vivo	Repeat	Male	Crj:CD(SD)IGS	Gavage	6	4 day	100	mg/kg	Middle
3017679019	Rat230_2	99	10	2	Liver	B	clofibrate	CFB	6	Rat	in vivo	Repeat	Male	Crj:CD(SD)IGS	Gavage	6	8 day	100	mg/kg	Middle
3017828019	Rat230_2	99	10	2	Kidney	B	clofibrate	CFB	6	Rat	in vivo	Repeat	Male	Crj:CD(SD)IGS	Gavage	6	8 day	100	mg/kg	Middle
3017679020	Rat230_2	99	10	3	Liver	B	clofibrate	CFB	6	Rat	in vivo	Repeat	Male	Crj:CD(SD)IGS	Gavage	6	8 day	100	mg/kg	Middle
3017828020	Rat230_2	99	10	3	Kidney	B	clofibrate	CFB	6	Rat	in vivo	Repeat	Male	Crj:CD(SD)IGS	Gavage	6	8 day	100	mg/kg	Middle
3017679021	Rat230_2	99	10	5	Liver	B	clofibrate	CFB	6	Rat	in vivo	Repeat	Male	Crj:CD(SD)IGS	Gavage	6	8 day	100	mg/kg	Middle
3017828021	Rat230_2	99	10	5	Kidney	A	clofibrate	CFB	6	Rat	in vivo	Repeat	Male	Crj:CD(SD)IGS	Gavage	6	8 day	100	mg/kg	Middle
3017686017	Rat230_2	99	11	2	Liver	B	clofibrate	CFB	6	Rat	in vivo	Repeat	Male	Crj:CD(SD)IGS	Gavage	6	15 day	100	mg/kg	Middle
3017829007	Rat230_2	99	11	2	Kidney	A	clofibrate	CFB	6	Rat	in vivo	Repeat	Male	Crj:CD(SD)IGS	Gavage	6	15 day	100	mg/kg	Middle
3017686018	Rat230_2	99	11	3	Liver	B	clofibrate	CFB	6	Rat	in vivo	Repeat	Male	Crj:CD(SD)IGS	Gavage	6	15 day	100	mg/kg	Middle
3017829008	Rat230_2	99	11	3	Kidney	A	clofibrate	CFB	6	Rat	in vivo	Repeat	Male	Crj:CD(SD)IGS	Gavage	6	15 day	100	mg/kg	Middle
3017686019	Rat230_2	99	11	5	Liver	B	clofibrate	CFB	6	Rat	in vivo	Repeat	Male	Crj:CD(SD)IGS	Gavage	6	15 day	100	mg/kg	Middle
3017829009	Rat230_2	99	11	5	Kidney	A	clofibrate	CFB	6	Rat	in vivo	Repeat	Male	Crj:CD(SD)IGS	Gavage	6	15 day	100	mg/kg	Middle
3017686029	Rat230_2	99	12	1	Liver	B	clofibrate	CFB	6	Rat	in vivo	Repeat	Male	Crj:CD(SD)IGS	Gavage	6	29 day	100	mg/kg	Middle
3017828025	Rat230_2	99	12	1	Kidney	A	clofibrate	CFB	6	Rat	in vivo	Repeat	Male	Crj:CD(SD)IGS	Gavage	6	29 day	100	mg/kg	Middle
3017686030	Rat230_2	99	12	3	Liver	B	clofibrate	CFB	6	Rat	in vivo	Repeat	Male	Crj:CD(SD)IGS	Gavage	6	29 day	100	mg/kg	Middle
3017828026	Rat230_2	99	12	3	Kidney	A	clofibrate	CFB	6	Rat	in vivo	Repeat	Male	Crj:CD(SD)IGS	Gavage	6	29 day	100	mg/kg	Middle
3017687001	Rat230_2	99	12	4	Liver	B	clofibrate	CFB	6	Rat	in vivo	Repeat	Male	Crj:CD(SD)IGS	Gavage	6	29 day	100	mg/kg	Middle
3017828027	Rat230_2	99	12	4	Kidney	A	clofibrate	CFB	6	Rat	in vivo	Repeat	Male	Crj:CD(SD)IGS	Gavage	6	29 day	100	mg/kg	Middle
3017679010	Rat230_2	99	13	2	Liver	B	clofibrate	CFB	6	Rat	in vivo	Repeat	Male	Crj:CD(SD)IGS	Gavage	6	4 day	300	mg/kg	High
3017828010	Rat230_2	99	13	2	Kidney	B	clofibrate	CFB	6	Rat	in vivo	Repeat	Male	Crj:CD(SD)IGS	Gavage	6	4 day	300	mg/kg	High
3017679011	Rat230_2	99	13	4	Liver	B	clofibrate	CFB	6	Rat	in vivo	Repeat	Male	Crj:CD(SD)IGS	Gavage	6	4 day	300	mg/kg	High
3017828011	Rat230_2	99	13	4	Kidney	A	clofibrate	CFB	6	Rat	in vivo	Repeat	Male	Crj:CD(SD)IGS	Gavage	6	4 day	300	mg/kg	High
3017679012	Rat230_2	99	13	5	Liver	B	clofibrate	CFB	6	Rat	in vivo	Repeat	Male	Crj:CD(SD)IGS	Gavage	6	4 day	300	mg/kg	High
3017828012	Rat230_2	99	13	5	Kidney	C	clofibrate	CFB	6	Rat	in vivo	Repeat	Male	Crj:CD(SD)IGS	Gavage	6	4 day	300	mg/kg	High
3017679022	Rat230_2	99	14	2	Liver	B	clofibrate	CFB	6	Rat	in vivo	Repeat	Male	Crj:CD(SD)IGS	Gavage	6	8 day	300	mg/kg	High
3017828022	Rat230_2	99	14	2	Kidney	A	clofibrate	CFB	6	Rat	in vivo	Repeat	Male	Crj:CD(SD)IGS	Gavage	6	8 day	300	mg/kg	High
3017679023	Rat230_2	99	14	3	Liver	B	clofibrate	CFB	6	Rat	in vivo	Repeat	Male	Crj:CD(SD)IGS	Gavage	6	8 day	300	mg/kg	High
3017828023	Rat230_2	99	14	3	Kidney	A	clofibrate	CFB	6	Rat	in vivo	Repeat	Male	Crj:CD(SD)IGS	Gavage	6	8 day	300	mg/kg	High
3017679024	Rat230_2	99	14	5	Liver	B	clofibrate	CFB	6	Rat	in vivo	Repeat	Male	Crj:CD(SD)IGS	Gavage	6	8 day	300	mg/kg	High
3017828024	Rat230_2	99	14	5	Kidney	A	clofibrate	CFB	6	Rat	in vivo	Repeat	Male	Crj:CD(SD)IGS	Gavage	6	8 day	300	mg/kg	High
3017686020	Rat230_2	99	15	1	Liver	B	clofibrate	CFB	6	Rat	in vivo	Repeat	Male	Crj:CD(SD)IGS	Gavage	6	15 day	300	mg/kg	High
3017829010	Rat230_2	99	15	1	Kidney	C	clofibrate	CFB	6	Rat	in vivo	Repeat	Male	Crj:CD(SD)IGS	Gavage	6	15 day	300	mg/kg	High
3017686021	Rat230_2	99	15	4	Liver	B	clofibrate	CFB	6	Rat	in vivo	Repeat	Male	Crj:CD(SD)IGS	Gavage	6	15 day	300	mg/kg	High
3017829011	Rat230_2	99	15	4	Kidney	A	clofibrate	CFB	6	Rat	in vivo	Repeat	Male	Crj:CD(SD)IGS	Gavage	6	15 day	300	mg/kg	High
3017686022	Rat230_2	99	15	5	Liver	B	clofibrate	CFB	6	Rat	in vivo	Repeat	Male	Crj:CD(SD)IGS	Gavage	6	15 day	300	mg/kg	High
3017829012	Rat230_2	99	15	5	Kidney	A	clofibrate	CFB	6	Rat	in vivo	Repeat	Male	Crj:CD(SD)IGS	Gavage	6	15 day	300	mg/kg	High
3017687002	Rat230_2	99	16	1	Liver	B	clofibrate	CFB	6	Rat	in vivo	Repeat	Male	Crj:CD(SD)IGS	Gavage	6	29 day	300	mg/kg	High
3017828028	Rat230_2	99	16	1	Kidney	B	clofibrate	CFB	6	Rat	in vivo	Repeat	Male	Crj:CD(SD)IGS	Gavage	6	29 day	300	mg/kg	High
3017687003	Rat230_2	99	16	2	Liver	B	clofibrate	CFB	6	Rat	in vivo	Repeat	Male	Crj:CD(SD)IGS	Gavage	6	29 day	300	mg/kg	High
3017828029	Rat230_2	99	16	2	Kidney	A	clofibrate	CFB	6	Rat	in vivo	Repeat	Male	Crj:CD(SD)IGS	Gavage	6	29 day	300	mg/kg	High
3017687004	Rat230_2	99	16	4	Liver	B	clofibrate	CFB	6	Rat	in vivo	Repeat	Male	Crj:CD(SD)IGS	Gavage	6	29 day	300	mg/kg	High
3017828030	Rat230_2	99	16	4	Kidney	B	clofibrate	CFB	6	Rat	in vivo	Repeat	Male	Crj:CD(SD)IGS	Gavage	6	29 day	300	mg/kg	High
3017713004	Rat230_2	101	1	1	Liver	B	naphthyl isothiocyanate	ANIT	9	Rat	in vivo	Repeat	Male	Crj:CD(SD)IGS	Gavage	6	4 day	0	mg/kg	Control
3017713005	Rat230_2	101	1	3	Liver	B	naphthyl isothiocyanate	ANIT	9	Rat	in vivo	Repeat	Male	Crj:CD(SD)IGS	Gavage	6	4 day	0	mg/kg	Control
3017713006	Rat230_2	101	1	4	Liver	B	naphthyl isothiocyanate	ANIT	9	Rat	in vivo	Repeat	Male	Crj:CD(SD)IGS	Gavage	6	4 day	0	mg/kg	Control
3017713016	Rat230_2	101	2	1	Liver	B	naphthyl isothiocyanate	ANIT	9	Rat	in vivo	Repeat	Male	Crj:CD(SD)IGS	Gavage	6	8 day	0	mg/kg	Control
3017713017	Rat230_2	101	2	4	Liver	B	naphthyl isothiocyanate	ANIT	9	Rat	in vivo	Repeat	Male	Crj:CD(SD)IGS	Gavage	6	8 day	0	mg/kg	Control
3017713018	Rat230_2	101	2	5	Liver	B	naphthyl isothiocyanate	ANIT	9	Rat	in vivo	Repeat	Male	Crj:CD(SD)IGS	Gavage	6	8 day	0	mg/kg	Control
3017713028	Rat230_2	101	3	1	Liver	B	naphthyl isothiocyanate	ANIT	9	Rat	in vivo	Repeat	Male	Crj:CD(SD)IGS	Gavage	6	15 day	0	mg/kg	Control
3017713029	Rat230_2	101	3	4	Liver	B	naphthyl isothiocyanate	ANIT	9	Rat	in vivo	Repeat	Male	Crj:CD(SD)IGS	Gavage	6	15 day	0	mg/kg	Control
3017713030	Rat230_2	101	3	5	Liver	C	naphthyl isothiocyanate	ANIT	9	Rat	in vivo	Repeat	Male	Crj:CD(SD)IGS	Gavage	6	15 day	0	mg/kg	Control
3017714010	Rat230_2	101	4	2	Liver	B	naphthyl isothiocyanate	ANIT	9	Rat	in vivo	Repeat	Male	Crj:CD(SD)IGS	Gavage	6	29 day	0	mg/kg	Control
3017714011	Rat230_2	101	4	3	Liver	B	naphthyl isothiocyanate	ANIT	9	Rat	in vivo	Repeat	Male	Crj:CD(SD)IGS	Gavage	6	29 day	0	mg/kg	Control
3017714012	Rat230_2	101	4	5	Liver	B	naphthyl isothiocyanate	ANIT	9	Rat	in vivo	Repeat	Male	Crj:CD(SD)IGS	Gavage	6	29 day	0	mg/kg	Control
3017713007	Rat230_2	101	5	2	Liver	B	naphthyl isothiocyanate	ANIT	9	Rat	in vivo	Repeat	Male	Crj:CD(SD)IGS	Gavage	6	4 day	2	mg/kg	Low
3017713008	Rat230_2	101	5	3	Liver	B	naphthyl isothiocyanate	ANIT	9	Rat	in vivo	Repeat	Male	Crj:CD(SD)IGS	Gavage	6	4 day	2	mg/kg	Low
3017713009	Rat230_2	101	5	5	Liver	B	naphthyl isothiocyanate	ANIT	9	Rat	in vivo	Repeat	Male	Crj:CD(SD)IGS	Gavage	6	4 day	2	mg/kg	Low
3017713019	Rat230_2	101	6	3	Liver	B	naphthyl isothiocyanate	ANIT	9	Rat	in vivo	Repeat	Male	Crj:CD(SD)IGS	Gavage	6	8 day	2	mg/kg	Low
3017713020	Rat230_2	101	6	4	Liver	B	naphthyl isothiocyanate	ANIT	9	Rat	in vivo	Repeat	Male	Crj:CD(SD)IGS	Gavage	6	8 day	2	mg/kg	Low
3017713021	Rat230_2	101	6	5	Liver	B	naphthyl isothiocyanate	ANIT	9	Rat	in vivo	Repeat	Male	Crj:CD(SD)IGS	Gavage	6	8 day	2	mg/kg	Low
3017714001	Rat230_2	101	7	1	Liver	B	naphthyl isothiocyanate	ANIT	9	Rat	in vivo	Repeat	Male	Crj:CD(SD)IGS	Gavage	6	15 day	2	mg/kg	Low
3017714002	Rat230_2	101	7	2	Liver	B	naphthyl isothiocyanate	ANIT	9	Rat	in vivo	Repeat	Male	Crj:CD(SD)IGS	Gavage	6	15 day	2	mg/kg	Low
3017714003	Rat230_2	101	7	5	Liver	B	naphthyl isothiocyanate	ANIT	9	Rat	in vivo	Repeat	Male	Crj:CD(SD)IGS	Gavage	6	15 day	2	mg/kg	Low
3017714013	Rat230_2	101	8	2	Liver	B	naphthyl isothiocyanate	ANIT	9	Rat	in vivo	Repeat	Male	Crj:CD(SD)IGS	Gavage	6	29 day	2	mg/kg	Low
3017714014	Rat230_2	101	8	3	Liver	B	naphthyl isothiocyanate	ANIT	9	Rat	in vivo	Repeat	Male	Crj:CD(SD)IGS	Gavage	6	29 day	2	mg/kg	Low
3017714015	Rat230_2	101	8	5	Liver	B	naphthyl isothiocyanate	ANIT	9	Rat	in vivo	Repeat	Male	Crj:CD(SD)IGS	Gavage	6	29 day	2	mg/kg	Low
3017713010	Rat230_2	101	9	2	Liver	B	naphthyl isothiocyanate	ANIT	9	Rat	in vivo	Repeat	Male	Crj:CD(SD)IGS	Gavage	6	4 day	5	mg/kg	Middle
3017713011	Rat230_2	101	9	3	Liver	B	naphthyl isothiocyanate	ANIT	9	Rat	in vivo	Repeat	Male	Crj:CD(SD)IGS	Gavage	6	4 day	5	mg/kg	Middle
3017713012	Rat230_2	101	9	4	Liver	B	naphthyl isothiocyanate	ANIT	9	Rat	in vivo	Repeat	Male	Crj:CD(SD)IGS	Gavage	6	4 day	5	mg/kg	Middle
3017713022	Rat230_2	101	10	1	Liver	B	naphthyl isothiocyanate	ANIT	9	Rat	in vivo	Repeat	Male	Crj:CD(SD)IGS	Gavage	6	8 day	5	mg/kg	Middle
3017713023	Rat230_2	101	10	2	Liver	C	naphthyl isothiocyanate	ANIT	9	Rat	in vivo	Repeat	Male	Crj:CD(SD)IGS	Gavage	6	8 day	5	mg/kg	Middle
3017713024	Rat230_2	101	10	5	Liver	B	naphthyl isothiocyanate	ANIT	9	Rat	in vivo	Repeat	Male	Crj:CD(SD)IGS	Gavage	6	8 day	5	mg/kg	Middle
3017714004	Rat230_2	101	11	1	Liver	B	naphthyl isothiocyanate	ANIT	9	Rat	in vivo	Repeat	Male	Crj:CD(SD)IGS	Gavage	6	15 day	5	mg/kg	Middle
3017714005	Rat230_2	101	11	2	Liver	B	naphthyl isothiocyanate	ANIT	9	Rat	in vivo	Repeat	Male	Crj:CD(SD)IGS	Gavage	6	15 day	5	mg/kg	Middle
3017714006	Rat230_2	101	11	5	Liver	B	naphthyl isothiocyanate	ANIT	9	Rat	in vivo	Repeat	Male	Crj:CD(SD)IGS	Gavage	6	15 day	5	mg/kg	Middle
3017714016	Rat230_2	101	12	1	Liver	B	naphthyl isothiocyanate	ANIT	9	Rat	in vivo	Repeat	Male	Crj:CD(SD)IGS	Gavage	6	29 day	5	mg/kg	Middle
3017714017	Rat230_2	101	12	2	Liver	B	naphthyl isothiocyanate	ANIT	9	Rat	in vivo	Repeat	Male	Crj:CD(SD)IGS	Gavage	6	29 day	5	mg/kg	Middle
3017714018	Rat230_2	101	12	4	Liver	B	naphthyl isothiocyanate	ANIT	9	Rat	in vivo	Repeat	Male	Crj:CD(SD)IGS	Gavage	6	29 day	5	mg/kg	Middle
3017713013	Rat230_2	101	13	1	Liver	B	naphthyl isothiocyanate	ANIT	9	Rat	in vivo	Repeat	Male	Crj:CD(SD)IGS	Gavage	6	4 day	15	mg/kg	High
3017713014	Rat230_2	101	13	2	Liver	B	naphthyl isothiocyanate	ANIT	9	Rat	in vivo	Repeat	Male	Crj:CD(SD)IGS	Gavage	6	4 day	15	mg/kg	High
3017713015	Rat230_2	101	13	5	Liver	B	naphthyl isothiocyanate	ANIT	9	Rat	in vivo	Repeat	Male	Crj:CD(SD)IGS	Gavage	6	4 day	15	mg/kg	High
3017713025	Rat230_2	101	14	2	Liver	B	naphthyl isothiocyanate	ANIT	9	Rat	in vivo	Repeat	Male	Crj:CD(SD)IGS	Gavage	6	8 day	15	mg/kg	High
3017713026	Rat230_2	101	14	3	Liver	B	naphthyl isothiocyanate	ANIT	9	Rat	in vivo	Repeat	Male	Crj:CD(SD)IGS	Gavage	6	8 day	15	mg/kg	High
3017713027	Rat230_2	101	14	5	Liver	B	naphthyl isothiocyanate	ANIT	9	Rat	in vivo	Repeat	Male	Crj:CD(SD)IGS	Gavage	6	8 day	15	mg/kg	High
3017714007	Rat230_2	101	15	1	Liver	B	naphthyl isothiocyanate	ANIT	9	Rat	in vivo	Repeat	Male	Crj:CD(SD)IGS	Gavage	6	15 day	15	mg/kg	High
3017714008	Rat230_2	101	15	2	Liver	B	naphthyl isothiocyanate	ANIT	9	Rat	in vivo	Repeat	Male	Crj:CD(SD)IGS	Gavage	6	15 day	15	mg/kg	High
3017714009	Rat230_2	101	15	5	Liver	B	naphthyl isothiocyanate	ANIT	9	Rat	in vivo	Repeat	Male	Crj:CD(SD)IGS	Gavage	6	15 day	15	mg/kg	High
3017714019	Rat230_2	101	16	1	Liver	B	naphthyl isothiocyanate	ANIT	9	Rat	in vivo	Repeat	Male	Crj:CD(SD)IGS	Gavage	6	29 day	15	mg/kg	High
3017714020	Rat230_2	101	16	2	Liver	B	naphthyl isothiocyanate	ANIT	9	Rat	in vivo	Repeat	Male	Crj:CD(SD)IGS	Gavage	6	29 day	15	mg/kg	High
3017714021	Rat230_2	101	16	5	Liver	B	naphthyl isothiocyanate	ANIT	9	Rat	in vivo	Repeat	Male	Crj:CD(SD)IGS	Gavage	6	29 day	15	mg/kg	High
3017672023	Rat230_2	102	1	2	Liver	B	allyl alcohol	AA	10	Rat	in vivo	Single	Male	Crj:CD(SD)IGS	Gavage	6	3 hr	0	mg/kg	Control
3017847011	Rat230_2	102	1	2	Kidney	B	allyl alcohol	AA	10	Rat	in vivo	Single	Male	Crj:CD(SD)IGS	Gavage	6	3 hr	0	mg/kg	Control
3017672024	Rat230_2	102	1	3	Liver	B	allyl alcohol	AA	10	Rat	in vivo	Single	Male	Crj:CD(SD)IGS	Gavage	6	3 hr	0	mg/kg	Control
3017847012	Rat230_2	102	1	3	Kidney	A	allyl alcohol	AA	10	Rat	in vivo	Single	Male	Crj:CD(SD)IGS	Gavage	6	3 hr	0	mg/kg	Control
3017672025	Rat230_2	102	1	5	Liver	B	allyl alcohol	AA	10	Rat	in vivo	Single	Male	Crj:CD(SD)IGS	Gavage	6	3 hr	0	mg/kg	Control
3017847013	Rat230_2	102	1	5	Kidney	B	allyl alcohol	AA	10	Rat	in vivo	Single	Male	Crj:CD(SD)IGS	Gavage	6	3 hr	0	mg/kg	Control
3017673005	Rat230_2	102	2	1	Liver	B	allyl alcohol	AA	10	Rat	in vivo	Single	Male	Crj:CD(SD)IGS	Gavage	6	6 hr	0	mg/kg	Control
3017847023	Rat230_2	102	2	1	Kidney	C	allyl alcohol	AA	10	Rat	in vivo	Single	Male	Crj:CD(SD)IGS	Gavage	6	6 hr	0	mg/kg	Control
3017673006	Rat230_2	102	2	3	Liver	B	allyl alcohol	AA	10	Rat	in vivo	Single	Male	Crj:CD(SD)IGS	Gavage	6	6 hr	0	mg/kg	Control
3017847024	Rat230_2	102	2	3	Kidney	A	allyl alcohol	AA	10	Rat	in vivo	Single	Male	Crj:CD(SD)IGS	Gavage	6	6 hr	0	mg/kg	Control
3017673007	Rat230_2	102	2	5	Liver	B	allyl alcohol	AA	10	Rat	in vivo	Single	Male	Crj:CD(SD)IGS	Gavage	6	6 hr	0	mg/kg	Control
3017847025	Rat230_2	102	2	5	Kidney	C	allyl alcohol	AA	10	Rat	in vivo	Single	Male	Crj:CD(SD)IGS	Gavage	6	6 hr	0	mg/kg	Control
3017673017	Rat230_2	102	3	1	Liver	B	allyl alcohol	AA	10	Rat	in vivo	Single	Male	Crj:CD(SD)IGS	Gavage	6	9 hr	0	mg/kg	Control
3017842018	Rat230_2	102	3	1	Kidney	C	allyl alcohol	AA	10	Rat	in vivo	Single	Male	Crj:CD(SD)IGS	Gavage	6	9 hr	0	mg/kg	Control
3017673018	Rat230_2	102	3	2	Liver	C	allyl alcohol	AA	10	Rat	in vivo	Single	Male	Crj:CD(SD)IGS	Gavage	6	9 hr	0	mg/kg	Control
3017842019	Rat230_2	102	3	2	Kidney	A	allyl alcohol	AA	10	Rat	in vivo	Single	Male	Crj:CD(SD)IGS	Gavage	6	9 hr	0	mg/kg	Control
3017673019	Rat230_2	102	3	3	Liver	B	allyl alcohol	AA	10	Rat	in vivo	Single	Male	Crj:CD(SD)IGS	Gavage	6	9 hr	0	mg/kg	Control
3017842020	Rat230_2	102	3	3	Kidney	B	allyl alcohol	AA	10	Rat	in vivo	Single	Male	Crj:CD(SD)IGS	Gavage	6	9 hr	0	mg/kg	Control
3017673029	Rat230_2	102	4	2	Liver	B	allyl alcohol	AA	10	Rat	in vivo	Single	Male	Crj:CD(SD)IGS	Gavage	6	24 hr	0	mg/kg	Control
3017842030	Rat230_2	102	4	2	Kidney	A	allyl alcohol	AA	10	Rat	in vivo	Single	Male	Crj:CD(SD)IGS	Gavage	6	24 hr	0	mg/kg	Control
3017673030	Rat230_2	102	4	3	Liver	B	allyl alcohol	AA	10	Rat	in vivo	Single	Male	Crj:CD(SD)IGS	Gavage	6	24 hr	0	mg/kg	Control
3017843001	Rat230_2	102	4	3	Kidney	A	allyl alcohol	AA	10	Rat	in vivo	Single	Male	Crj:CD(SD)IGS	Gavage	6	24 hr	0	mg/kg	Control
3017674001	Rat230_2	102	4	5	Liver	B	allyl alcohol	AA	10	Rat	in vivo	Single	Male	Crj:CD(SD)IGS	Gavage	6	24 hr	0	mg/kg	Control
3017843002	Rat230_2	102	4	5	Kidney	B	allyl alcohol	AA	10	Rat	in vivo	Single	Male	Crj:CD(SD)IGS	Gavage	6	24 hr	0	mg/kg	Control
3017672026	Rat230_2	102	5	1	Liver	B	allyl alcohol	AA	10	Rat	in vivo	Single	Male	Crj:CD(SD)IGS	Gavage	6	3 hr	3	mg/kg	Low
3017847014	Rat230_2	102	5	1	Kidney	A	allyl alcohol	AA	10	Rat	in vivo	Single	Male	Crj:CD(SD)IGS	Gavage	6	3 hr	3	mg/kg	Low
3017672027	Rat230_2	102	5	3	Liver	B	allyl alcohol	AA	10	Rat	in vivo	Single	Male	Crj:CD(SD)IGS	Gavage	6	3 hr	3	mg/kg	Low
3017847015	Rat230_2	102	5	3	Kidney	A	allyl alcohol	AA	10	Rat	in vivo	Single	Male	Crj:CD(SD)IGS	Gavage	6	3 hr	3	mg/kg	Low
3017672028	Rat230_2	102	5	4	Liver	B	allyl alcohol	AA	10	Rat	in vivo	Single	Male	Crj:CD(SD)IGS	Gavage	6	3 hr	3	mg/kg	Low
3017847016	Rat230_2	102	5	4	Kidney	B	allyl alcohol	AA	10	Rat	in vivo	Single	Male	Crj:CD(SD)IGS	Gavage	6	3 hr	3	mg/kg	Low
3017673008	Rat230_2	102	6	1	Liver	B	allyl alcohol	AA	10	Rat	in vivo	Single	Male	Crj:CD(SD)IGS	Gavage	6	6 hr	3	mg/kg	Low
3017847026	Rat230_2	102	6	1	Kidney	B	allyl alcohol	AA	10	Rat	in vivo	Single	Male	Crj:CD(SD)IGS	Gavage	6	6 hr	3	mg/kg	Low
3017673009	Rat230_2	102	6	3	Liver	B	allyl alcohol	AA	10	Rat	in vivo	Single	Male	Crj:CD(SD)IGS	Gavage	6	6 hr	3	mg/kg	Low
3017847027	Rat230_2	102	6	3	Kidney	A	allyl alcohol	AA	10	Rat	in vivo	Single	Male	Crj:CD(SD)IGS	Gavage	6	6 hr	3	mg/kg	Low
3017673010	Rat230_2	102	6	4	Liver	B	allyl alcohol	AA	10	Rat	in vivo	Single	Male	Crj:CD(SD)IGS	Gavage	6	6 hr	3	mg/kg	Low
3017847028	Rat230_2	102	6	4	Kidney	A	allyl alcohol	AA	10	Rat	in vivo	Single	Male	Crj:CD(SD)IGS	Gavage	6	6 hr	3	mg/kg	Low
3017673020	Rat230_2	102	7	2	Liver	B	allyl alcohol	AA	10	Rat	in vivo	Single	Male	Crj:CD(SD)IGS	Gavage	6	9 hr	3	mg/kg	Low
3017842021	Rat230_2	102	7	2	Kidney	A	allyl alcohol	AA	10	Rat	in vivo	Single	Male	Crj:CD(SD)IGS	Gavage	6	9 hr	3	mg/kg	Low
3017673021	Rat230_2	102	7	3	Liver	B	allyl alcohol	AA	10	Rat	in vivo	Single	Male	Crj:CD(SD)IGS	Gavage	6	9 hr	3	mg/kg	Low
3017842022	Rat230_2	102	7	3	Kidney	B	allyl alcohol	AA	10	Rat	in vivo	Single	Male	Crj:CD(SD)IGS	Gavage	6	9 hr	3	mg/kg	Low
3017673022	Rat230_2	102	7	5	Liver	B	allyl alcohol	AA	10	Rat	in vivo	Single	Male	Crj:CD(SD)IGS	Gavage	6	9 hr	3	mg/kg	Low
3017842023	Rat230_2	102	7	5	Kidney	A	allyl alcohol	AA	10	Rat	in vivo	Single	Male	Crj:CD(SD)IGS	Gavage	6	9 hr	3	mg/kg	Low
3017674002	Rat230_2	102	8	1	Liver	B	allyl alcohol	AA	10	Rat	in vivo	Single	Male	Crj:CD(SD)IGS	Gavage	6	24 hr	3	mg/kg	Low
3017843003	Rat230_2	102	8	1	Kidney	A	allyl alcohol	AA	10	Rat	in vivo	Single	Male	Crj:CD(SD)IGS	Gavage	6	24 hr	3	mg/kg	Low
3017674003	Rat230_2	102	8	3	Liver	B	allyl alcohol	AA	10	Rat	in vivo	Single	Male	Crj:CD(SD)IGS	Gavage	6	24 hr	3	mg/kg	Low
3017843004	Rat230_2	102	8	3	Kidney	B	allyl alcohol	AA	10	Rat	in vivo	Single	Male	Crj:CD(SD)IGS	Gavage	6	24 hr	3	mg/kg	Low
3017674004	Rat230_2	102	8	4	Liver	B	allyl alcohol	AA	10	Rat	in vivo	Single	Male	Crj:CD(SD)IGS	Gavage	6	24 hr	3	mg/kg	Low
3017843005	Rat230_2	102	8	4	Kidney	A	allyl alcohol	AA	10	Rat	in vivo	Single	Male	Crj:CD(SD)IGS	Gavage	6	24 hr	3	mg/kg	Low
3017672029	Rat230_2	102	9	1	Liver	B	allyl alcohol	AA	10	Rat	in vivo	Single	Male	Crj:CD(SD)IGS	Gavage	6	3 hr	10	mg/kg	Middle
3017847017	Rat230_2	102	9	1	Kidney	A	allyl alcohol	AA	10	Rat	in vivo	Single	Male	Crj:CD(SD)IGS	Gavage	6	3 hr	10	mg/kg	Middle
3017672030	Rat230_2	102	9	2	Liver	B	allyl alcohol	AA	10	Rat	in vivo	Single	Male	Crj:CD(SD)IGS	Gavage	6	3 hr	10	mg/kg	Middle
3017847018	Rat230_2	102	9	2	Kidney	B	allyl alcohol	AA	10	Rat	in vivo	Single	Male	Crj:CD(SD)IGS	Gavage	6	3 hr	10	mg/kg	Middle
3017673001	Rat230_2	102	9	3	Liver	B	allyl alcohol	AA	10	Rat	in vivo	Single	Male	Crj:CD(SD)IGS	Gavage	6	3 hr	10	mg/kg	Middle
3017847019	Rat230_2	102	9	3	Kidney	B	allyl alcohol	AA	10	Rat	in vivo	Single	Male	Crj:CD(SD)IGS	Gavage	6	3 hr	10	mg/kg	Middle
3017673011	Rat230_2	102	10	1	Liver	B	allyl alcohol	AA	10	Rat	in vivo	Single	Male	Crj:CD(SD)IGS	Gavage	6	6 hr	10	mg/kg	Middle
3017847029	Rat230_2	102	10	1	Kidney	B	allyl alcohol	AA	10	Rat	in vivo	Single	Male	Crj:CD(SD)IGS	Gavage	6	6 hr	10	mg/kg	Middle
3017673012	Rat230_2	102	10	2	Liver	B	allyl alcohol	AA	10	Rat	in vivo	Single	Male	Crj:CD(SD)IGS	Gavage	6	6 hr	10	mg/kg	Middle
3017847030	Rat230_2	102	10	2	Kidney	B	allyl alcohol	AA	10	Rat	in vivo	Single	Male	Crj:CD(SD)IGS	Gavage	6	6 hr	10	mg/kg	Middle
3017673013	Rat230_2	102	10	4	Liver	B	allyl alcohol	AA	10	Rat	in vivo	Single	Male	Crj:CD(SD)IGS	Gavage	6	6 hr	10	mg/kg	Middle
3017848001	Rat230_2	102	10	4	Kidney	B	allyl alcohol	AA	10	Rat	in vivo	Single	Male	Crj:CD(SD)IGS	Gavage	6	6 hr	10	mg/kg	Middle
3017673023	Rat230_2	102	11	2	Liver	B	allyl alcohol	AA	10	Rat	in vivo	Single	Male	Crj:CD(SD)IGS	Gavage	6	9 hr	10	mg/kg	Middle
3017842024	Rat230_2	102	11	2	Kidney	B	allyl alcohol	AA	10	Rat	in vivo	Single	Male	Crj:CD(SD)IGS	Gavage	6	9 hr	10	mg/kg	Middle
3017673024	Rat230_2	102	11	3	Liver	B	allyl alcohol	AA	10	Rat	in vivo	Single	Male	Crj:CD(SD)IGS	Gavage	6	9 hr	10	mg/kg	Middle
3017842025	Rat230_2	102	11	3	Kidney	A	allyl alcohol	AA	10	Rat	in vivo	Single	Male	Crj:CD(SD)IGS	Gavage	6	9 hr	10	mg/kg	Middle
3017673025	Rat230_2	102	11	5	Liver	B	allyl alcohol	AA	10	Rat	in vivo	Single	Male	Crj:CD(SD)IGS	Gavage	6	9 hr	10	mg/kg	Middle
3017842026	Rat230_2	102	11	5	Kidney	B	allyl alcohol	AA	10	Rat	in vivo	Single	Male	Crj:CD(SD)IGS	Gavage	6	9 hr	10	mg/kg	Middle
3017674005	Rat230_2	102	12	3	Liver	B	allyl alcohol	AA	10	Rat	in vivo	Single	Male	Crj:CD(SD)IGS	Gavage	6	24 hr	10	mg/kg	Middle
3017843006	Rat230_2	102	12	3	Kidney	A	allyl alcohol	AA	10	Rat	in vivo	Single	Male	Crj:CD(SD)IGS	Gavage	6	24 hr	10	mg/kg	Middle
3017674006	Rat230_2	102	12	4	Liver	B	allyl alcohol	AA	10	Rat	in vivo	Single	Male	Crj:CD(SD)IGS	Gavage	6	24 hr	10	mg/kg	Middle
3017843007	Rat230_2	102	12	4	Kidney	B	allyl alcohol	AA	10	Rat	in vivo	Single	Male	Crj:CD(SD)IGS	Gavage	6	24 hr	10	mg/kg	Middle
3017674007	Rat230_2	102	12	5	Liver	B	allyl alcohol	AA	10	Rat	in vivo	Single	Male	Crj:CD(SD)IGS	Gavage	6	24 hr	10	mg/kg	Middle
3017843008	Rat230_2	102	12	5	Kidney	B	allyl alcohol	AA	10	Rat	in vivo	Single	Male	Crj:CD(SD)IGS	Gavage	6	24 hr	10	mg/kg	Middle
3017673002	Rat230_2	102	13	1	Liver	B	allyl alcohol	AA	10	Rat	in vivo	Single	Male	Crj:CD(SD)IGS	Gavage	6	3 hr	30	mg/kg	High
3017847020	Rat230_2	102	13	1	Kidney	A	allyl alcohol	AA	10	Rat	in vivo	Single	Male	Crj:CD(SD)IGS	Gavage	6	3 hr	30	mg/kg	High
3017673003	Rat230_2	102	13	2	Liver	B	allyl alcohol	AA	10	Rat	in vivo	Single	Male	Crj:CD(SD)IGS	Gavage	6	3 hr	30	mg/kg	High
3017847021	Rat230_2	102	13	2	Kidney	A	allyl alcohol	AA	10	Rat	in vivo	Single	Male	Crj:CD(SD)IGS	Gavage	6	3 hr	30	mg/kg	High
3017673004	Rat230_2	102	13	5	Liver	B	allyl alcohol	AA	10	Rat	in vivo	Single	Male	Crj:CD(SD)IGS	Gavage	6	3 hr	30	mg/kg	High
3017847022	Rat230_2	102	13	5	Kidney	A	allyl alcohol	AA	10	Rat	in vivo	Single	Male	Crj:CD(SD)IGS	Gavage	6	3 hr	30	mg/kg	High
3017673014	Rat230_2	102	14	3	Liver	B	allyl alcohol	AA	10	Rat	in vivo	Single	Male	Crj:CD(SD)IGS	Gavage	6	6 hr	30	mg/kg	High
3017848002	Rat230_2	102	14	3	Kidney	A	allyl alcohol	AA	10	Rat	in vivo	Single	Male	Crj:CD(SD)IGS	Gavage	6	6 hr	30	mg/kg	High
3017673015	Rat230_2	102	14	4	Liver	B	allyl alcohol	AA	10	Rat	in vivo	Single	Male	Crj:CD(SD)IGS	Gavage	6	6 hr	30	mg/kg	High
3017848003	Rat230_2	102	14	4	Kidney	B	allyl alcohol	AA	10	Rat	in vivo	Single	Male	Crj:CD(SD)IGS	Gavage	6	6 hr	30	mg/kg	High
3017673016	Rat230_2	102	14	5	Liver	B	allyl alcohol	AA	10	Rat	in vivo	Single	Male	Crj:CD(SD)IGS	Gavage	6	6 hr	30	mg/kg	High
3017848004	Rat230_2	102	14	5	Kidney	B	allyl alcohol	AA	10	Rat	in vivo	Single	Male	Crj:CD(SD)IGS	Gavage	6	6 hr	30	mg/kg	High
3017673026	Rat230_2	102	15	1	Liver	B	allyl alcohol	AA	10	Rat	in vivo	Single	Male	Crj:CD(SD)IGS	Gavage	6	9 hr	30	mg/kg	High
3017842027	Rat230_2	102	15	1	Kidney	B	allyl alcohol	AA	10	Rat	in vivo	Single	Male	Crj:CD(SD)IGS	Gavage	6	9 hr	30	mg/kg	High
3017673027	Rat230_2	102	15	2	Liver	B	allyl alcohol	AA	10	Rat	in vivo	Single	Male	Crj:CD(SD)IGS	Gavage	6	9 hr	30	mg/kg	High
3017842028	Rat230_2	102	15	2	Kidney	B	allyl alcohol	AA	10	Rat	in vivo	Single	Male	Crj:CD(SD)IGS	Gavage	6	9 hr	30	mg/kg	High
3017673028	Rat230_2	102	15	4	Liver	B	allyl alcohol	AA	10	Rat	in vivo	Single	Male	Crj:CD(SD)IGS	Gavage	6	9 hr	30	mg/kg	High
3017842029	Rat230_2	102	15	4	Kidney	B	allyl alcohol	AA	10	Rat	in vivo	Single	Male	Crj:CD(SD)IGS	Gavage	6	9 hr	30	mg/kg	High
3017674008	Rat230_2	102	16	1	Liver	B	allyl alcohol	AA	10	Rat	in vivo	Single	Male	Crj:CD(SD)IGS	Gavage	6	24 hr	30	mg/kg	High
3017843009	Rat230_2	102	16	1	Kidney	B	allyl alcohol	AA	10	Rat	in vivo	Single	Male	Crj:CD(SD)IGS	Gavage	6	24 hr	30	mg/kg	High
3017674009	Rat230_2	102	16	3	Liver	C	allyl alcohol	AA	10	Rat	in vivo	Single	Male	Crj:CD(SD)IGS	Gavage	6	24 hr	30	mg/kg	High
3017843010	Rat230_2	102	16	3	Kidney	B	allyl alcohol	AA	10	Rat	in vivo	Single	Male	Crj:CD(SD)IGS	Gavage	6	24 hr	30	mg/kg	High
3017674010	Rat230_2	102	16	4	Liver	B	allyl alcohol	AA	10	Rat	in vivo	Single	Male	Crj:CD(SD)IGS	Gavage	6	24 hr	30	mg/kg	High
3017843011	Rat230_2	102	16	4	Kidney	A	allyl alcohol	AA	10	Rat	in vivo	Single	Male	Crj:CD(SD)IGS	Gavage	6	24 hr	30	mg/kg	High
3017727013	Rat230_2	103	1	1	Liver	B	allyl alcohol	AA	10	Rat	in vivo	Repeat	Male	Crj:CD(SD)IGS	Gavage	6	4 day	0	mg/kg	Control
3017852005	Rat230_2	103	1	1	Kidney	A	allyl alcohol	AA	10	Rat	in vivo	Repeat	Male	Crj:CD(SD)IGS	Gavage	6	4 day	0	mg/kg	Control
3017727014	Rat230_2	103	1	2	Liver	B	allyl alcohol	AA	10	Rat	in vivo	Repeat	Male	Crj:CD(SD)IGS	Gavage	6	4 day	0	mg/kg	Control
3017852006	Rat230_2	103	1	2	Kidney	A	allyl alcohol	AA	10	Rat	in vivo	Repeat	Male	Crj:CD(SD)IGS	Gavage	6	4 day	0	mg/kg	Control
3017727015	Rat230_2	103	1	3	Liver	C	allyl alcohol	AA	10	Rat	in vivo	Repeat	Male	Crj:CD(SD)IGS	Gavage	6	4 day	0	mg/kg	Control
3017852007	Rat230_2	103	1	3	Kidney	A	allyl alcohol	AA	10	Rat	in vivo	Repeat	Male	Crj:CD(SD)IGS	Gavage	6	4 day	0	mg/kg	Control
3017727025	Rat230_2	103	2	1	Liver	B	allyl alcohol	AA	10	Rat	in vivo	Repeat	Male	Crj:CD(SD)IGS	Gavage	6	8 day	0	mg/kg	Control
3017852017	Rat230_2	103	2	1	Kidney	C	allyl alcohol	AA	10	Rat	in vivo	Repeat	Male	Crj:CD(SD)IGS	Gavage	6	8 day	0	mg/kg	Control
3017727026	Rat230_2	103	2	2	Liver	B	allyl alcohol	AA	10	Rat	in vivo	Repeat	Male	Crj:CD(SD)IGS	Gavage	6	8 day	0	mg/kg	Control
3017852018	Rat230_2	103	2	2	Kidney	A	allyl alcohol	AA	10	Rat	in vivo	Repeat	Male	Crj:CD(SD)IGS	Gavage	6	8 day	0	mg/kg	Control
3017727027	Rat230_2	103	2	5	Liver	B	allyl alcohol	AA	10	Rat	in vivo	Repeat	Male	Crj:CD(SD)IGS	Gavage	6	8 day	0	mg/kg	Control
3017852019	Rat230_2	103	2	5	Kidney	A	allyl alcohol	AA	10	Rat	in vivo	Repeat	Male	Crj:CD(SD)IGS	Gavage	6	8 day	0	mg/kg	Control
3017725025	Rat230_2	103	3	3	Liver	B	allyl alcohol	AA	10	Rat	in vivo	Repeat	Male	Crj:CD(SD)IGS	Gavage	6	15 day	0	mg/kg	Control
3017857005	Rat230_2	103	3	3	Kidney	A	allyl alcohol	AA	10	Rat	in vivo	Repeat	Male	Crj:CD(SD)IGS	Gavage	6	15 day	0	mg/kg	Control
3017725026	Rat230_2	103	3	4	Liver	B	allyl alcohol	AA	10	Rat	in vivo	Repeat	Male	Crj:CD(SD)IGS	Gavage	6	15 day	0	mg/kg	Control
3017857006	Rat230_2	103	3	4	Kidney	B	allyl alcohol	AA	10	Rat	in vivo	Repeat	Male	Crj:CD(SD)IGS	Gavage	6	15 day	0	mg/kg	Control
3017725027	Rat230_2	103	3	5	Liver	B	allyl alcohol	AA	10	Rat	in vivo	Repeat	Male	Crj:CD(SD)IGS	Gavage	6	15 day	0	mg/kg	Control
3017857007	Rat230_2	103	3	5	Kidney	C	allyl alcohol	AA	10	Rat	in vivo	Repeat	Male	Crj:CD(SD)IGS	Gavage	6	15 day	0	mg/kg	Control
3017726007	Rat230_2	103	4	2	Liver	B	allyl alcohol	AA	10	Rat	in vivo	Repeat	Male	Crj:CD(SD)IGS	Gavage	6	29 day	0	mg/kg	Control
3017857017	Rat230_2	103	4	2	Kidney	A	allyl alcohol	AA	10	Rat	in vivo	Repeat	Male	Crj:CD(SD)IGS	Gavage	6	29 day	0	mg/kg	Control
3017726008	Rat230_2	103	4	4	Liver	B	allyl alcohol	AA	10	Rat	in vivo	Repeat	Male	Crj:CD(SD)IGS	Gavage	6	29 day	0	mg/kg	Control
3017857018	Rat230_2	103	4	4	Kidney	B	allyl alcohol	AA	10	Rat	in vivo	Repeat	Male	Crj:CD(SD)IGS	Gavage	6	29 day	0	mg/kg	Control
3017726009	Rat230_2	103	4	5	Liver	B	allyl alcohol	AA	10	Rat	in vivo	Repeat	Male	Crj:CD(SD)IGS	Gavage	6	29 day	0	mg/kg	Control
3017857019	Rat230_2	103	4	5	Kidney	A	allyl alcohol	AA	10	Rat	in vivo	Repeat	Male	Crj:CD(SD)IGS	Gavage	6	29 day	0	mg/kg	Control
3017727016	Rat230_2	103	5	2	Liver	C	allyl alcohol	AA	10	Rat	in vivo	Repeat	Male	Crj:CD(SD)IGS	Gavage	6	4 day	3	mg/kg	Low
3017852008	Rat230_2	103	5	2	Kidney	A	allyl alcohol	AA	10	Rat	in vivo	Repeat	Male	Crj:CD(SD)IGS	Gavage	6	4 day	3	mg/kg	Low
3017727017	Rat230_2	103	5	3	Liver	B	allyl alcohol	AA	10	Rat	in vivo	Repeat	Male	Crj:CD(SD)IGS	Gavage	6	4 day	3	mg/kg	Low
3017852009	Rat230_2	103	5	3	Kidney	A	allyl alcohol	AA	10	Rat	in vivo	Repeat	Male	Crj:CD(SD)IGS	Gavage	6	4 day	3	mg/kg	Low
3017727018	Rat230_2	103	5	4	Liver	B	allyl alcohol	AA	10	Rat	in vivo	Repeat	Male	Crj:CD(SD)IGS	Gavage	6	4 day	3	mg/kg	Low
3017852010	Rat230_2	103	5	4	Kidney	A	allyl alcohol	AA	10	Rat	in vivo	Repeat	Male	Crj:CD(SD)IGS	Gavage	6	4 day	3	mg/kg	Low
3017727028	Rat230_2	103	6	1	Liver	B	allyl alcohol	AA	10	Rat	in vivo	Repeat	Male	Crj:CD(SD)IGS	Gavage	6	8 day	3	mg/kg	Low
3017852020	Rat230_2	103	6	1	Kidney	A	allyl alcohol	AA	10	Rat	in vivo	Repeat	Male	Crj:CD(SD)IGS	Gavage	6	8 day	3	mg/kg	Low
3017727029	Rat230_2	103	6	2	Liver	B	allyl alcohol	AA	10	Rat	in vivo	Repeat	Male	Crj:CD(SD)IGS	Gavage	6	8 day	3	mg/kg	Low
3017852021	Rat230_2	103	6	2	Kidney	A	allyl alcohol	AA	10	Rat	in vivo	Repeat	Male	Crj:CD(SD)IGS	Gavage	6	8 day	3	mg/kg	Low
3017727030	Rat230_2	103	6	4	Liver	C	allyl alcohol	AA	10	Rat	in vivo	Repeat	Male	Crj:CD(SD)IGS	Gavage	6	8 day	3	mg/kg	Low
3017852022	Rat230_2	103	6	4	Kidney	A	allyl alcohol	AA	10	Rat	in vivo	Repeat	Male	Crj:CD(SD)IGS	Gavage	6	8 day	3	mg/kg	Low
3017725028	Rat230_2	103	7	1	Liver	B	allyl alcohol	AA	10	Rat	in vivo	Repeat	Male	Crj:CD(SD)IGS	Gavage	6	15 day	3	mg/kg	Low
3017857008	Rat230_2	103	7	1	Kidney	A	allyl alcohol	AA	10	Rat	in vivo	Repeat	Male	Crj:CD(SD)IGS	Gavage	6	15 day	3	mg/kg	Low
3017725029	Rat230_2	103	7	3	Liver	B	allyl alcohol	AA	10	Rat	in vivo	Repeat	Male	Crj:CD(SD)IGS	Gavage	6	15 day	3	mg/kg	Low
3017857009	Rat230_2	103	7	3	Kidney	A	allyl alcohol	AA	10	Rat	in vivo	Repeat	Male	Crj:CD(SD)IGS	Gavage	6	15 day	3	mg/kg	Low
3017725030	Rat230_2	103	7	4	Liver	B	allyl alcohol	AA	10	Rat	in vivo	Repeat	Male	Crj:CD(SD)IGS	Gavage	6	15 day	3	mg/kg	Low
3017857010	Rat230_2	103	7	4	Kidney	A	allyl alcohol	AA	10	Rat	in vivo	Repeat	Male	Crj:CD(SD)IGS	Gavage	6	15 day	3	mg/kg	Low
3017726010	Rat230_2	103	8	2	Liver	B	allyl alcohol	AA	10	Rat	in vivo	Repeat	Male	Crj:CD(SD)IGS	Gavage	6	29 day	3	mg/kg	Low
3017857020	Rat230_2	103	8	2	Kidney	A	allyl alcohol	AA	10	Rat	in vivo	Repeat	Male	Crj:CD(SD)IGS	Gavage	6	29 day	3	mg/kg	Low
3017726011	Rat230_2	103	8	3	Liver	B	allyl alcohol	AA	10	Rat	in vivo	Repeat	Male	Crj:CD(SD)IGS	Gavage	6	29 day	3	mg/kg	Low
3017857021	Rat230_2	103	8	3	Kidney	A	allyl alcohol	AA	10	Rat	in vivo	Repeat	Male	Crj:CD(SD)IGS	Gavage	6	29 day	3	mg/kg	Low
3017726012	Rat230_2	103	8	5	Liver	B	allyl alcohol	AA	10	Rat	in vivo	Repeat	Male	Crj:CD(SD)IGS	Gavage	6	29 day	3	mg/kg	Low
3017857022	Rat230_2	103	8	5	Kidney	A	allyl alcohol	AA	10	Rat	in vivo	Repeat	Male	Crj:CD(SD)IGS	Gavage	6	29 day	3	mg/kg	Low
3017727019	Rat230_2	103	9	1	Liver	B	allyl alcohol	AA	10	Rat	in vivo	Repeat	Male	Crj:CD(SD)IGS	Gavage	6	4 day	10	mg/kg	Middle
3017852011	Rat230_2	103	9	1	Kidney	A	allyl alcohol	AA	10	Rat	in vivo	Repeat	Male	Crj:CD(SD)IGS	Gavage	6	4 day	10	mg/kg	Middle
3017727020	Rat230_2	103	9	2	Liver	B	allyl alcohol	AA	10	Rat	in vivo	Repeat	Male	Crj:CD(SD)IGS	Gavage	6	4 day	10	mg/kg	Middle
3017852012	Rat230_2	103	9	2	Kidney	A	allyl alcohol	AA	10	Rat	in vivo	Repeat	Male	Crj:CD(SD)IGS	Gavage	6	4 day	10	mg/kg	Middle
3017727021	Rat230_2	103	9	3	Liver	C	allyl alcohol	AA	10	Rat	in vivo	Repeat	Male	Crj:CD(SD)IGS	Gavage	6	4 day	10	mg/kg	Middle
3017852013	Rat230_2	103	9	3	Kidney	A	allyl alcohol	AA	10	Rat	in vivo	Repeat	Male	Crj:CD(SD)IGS	Gavage	6	4 day	10	mg/kg	Middle
3017728001	Rat230_2	103	10	1	Liver	B	allyl alcohol	AA	10	Rat	in vivo	Repeat	Male	Crj:CD(SD)IGS	Gavage	6	8 day	10	mg/kg	Middle
3017852023	Rat230_2	103	10	1	Kidney	C	allyl alcohol	AA	10	Rat	in vivo	Repeat	Male	Crj:CD(SD)IGS	Gavage	6	8 day	10	mg/kg	Middle
3017728002	Rat230_2	103	10	4	Liver	B	allyl alcohol	AA	10	Rat	in vivo	Repeat	Male	Crj:CD(SD)IGS	Gavage	6	8 day	10	mg/kg	Middle
3017852024	Rat230_2	103	10	4	Kidney	A	allyl alcohol	AA	10	Rat	in vivo	Repeat	Male	Crj:CD(SD)IGS	Gavage	6	8 day	10	mg/kg	Middle
3017728003	Rat230_2	103	10	5	Liver	B	allyl alcohol	AA	10	Rat	in vivo	Repeat	Male	Crj:CD(SD)IGS	Gavage	6	8 day	10	mg/kg	Middle
3017852025	Rat230_2	103	10	5	Kidney	A	allyl alcohol	AA	10	Rat	in vivo	Repeat	Male	Crj:CD(SD)IGS	Gavage	6	8 day	10	mg/kg	Middle
3017726001	Rat230_2	103	11	1	Liver	B	allyl alcohol	AA	10	Rat	in vivo	Repeat	Male	Crj:CD(SD)IGS	Gavage	6	15 day	10	mg/kg	Middle
3017857011	Rat230_2	103	11	1	Kidney	A	allyl alcohol	AA	10	Rat	in vivo	Repeat	Male	Crj:CD(SD)IGS	Gavage	6	15 day	10	mg/kg	Middle
3017726002	Rat230_2	103	11	2	Liver	B	allyl alcohol	AA	10	Rat	in vivo	Repeat	Male	Crj:CD(SD)IGS	Gavage	6	15 day	10	mg/kg	Middle
3017857012	Rat230_2	103	11	2	Kidney	A	allyl alcohol	AA	10	Rat	in vivo	Repeat	Male	Crj:CD(SD)IGS	Gavage	6	15 day	10	mg/kg	Middle
3017726003	Rat230_2	103	11	5	Liver	B	allyl alcohol	AA	10	Rat	in vivo	Repeat	Male	Crj:CD(SD)IGS	Gavage	6	15 day	10	mg/kg	Middle
3017857013	Rat230_2	103	11	5	Kidney	A	allyl alcohol	AA	10	Rat	in vivo	Repeat	Male	Crj:CD(SD)IGS	Gavage	6	15 day	10	mg/kg	Middle
3017726013	Rat230_2	103	12	2	Liver	B	allyl alcohol	AA	10	Rat	in vivo	Repeat	Male	Crj:CD(SD)IGS	Gavage	6	29 day	10	mg/kg	Middle
3017857023	Rat230_2	103	12	2	Kidney	A	allyl alcohol	AA	10	Rat	in vivo	Repeat	Male	Crj:CD(SD)IGS	Gavage	6	29 day	10	mg/kg	Middle
3017726014	Rat230_2	103	12	3	Liver	B	allyl alcohol	AA	10	Rat	in vivo	Repeat	Male	Crj:CD(SD)IGS	Gavage	6	29 day	10	mg/kg	Middle
3017857024	Rat230_2	103	12	3	Kidney	B	allyl alcohol	AA	10	Rat	in vivo	Repeat	Male	Crj:CD(SD)IGS	Gavage	6	29 day	10	mg/kg	Middle
3017726015	Rat230_2	103	12	5	Liver	B	allyl alcohol	AA	10	Rat	in vivo	Repeat	Male	Crj:CD(SD)IGS	Gavage	6	29 day	10	mg/kg	Middle
3017857025	Rat230_2	103	12	5	Kidney	A	allyl alcohol	AA	10	Rat	in vivo	Repeat	Male	Crj:CD(SD)IGS	Gavage	6	29 day	10	mg/kg	Middle
3017727022	Rat230_2	103	13	3	Liver	C	allyl alcohol	AA	10	Rat	in vivo	Repeat	Male	Crj:CD(SD)IGS	Gavage	6	4 day	30	mg/kg	High
3017852014	Rat230_2	103	13	3	Kidney	B	allyl alcohol	AA	10	Rat	in vivo	Repeat	Male	Crj:CD(SD)IGS	Gavage	6	4 day	30	mg/kg	High
3017727023	Rat230_2	103	13	4	Liver	B	allyl alcohol	AA	10	Rat	in vivo	Repeat	Male	Crj:CD(SD)IGS	Gavage	6	4 day	30	mg/kg	High
3017852015	Rat230_2	103	13	4	Kidney	B	allyl alcohol	AA	10	Rat	in vivo	Repeat	Male	Crj:CD(SD)IGS	Gavage	6	4 day	30	mg/kg	High
3017727024	Rat230_2	103	13	5	Liver	B	allyl alcohol	AA	10	Rat	in vivo	Repeat	Male	Crj:CD(SD)IGS	Gavage	6	4 day	30	mg/kg	High
3017852016	Rat230_2	103	13	5	Kidney	B	allyl alcohol	AA	10	Rat	in vivo	Repeat	Male	Crj:CD(SD)IGS	Gavage	6	4 day	30	mg/kg	High
3017728004	Rat230_2	103	14	1	Liver	B	allyl alcohol	AA	10	Rat	in vivo	Repeat	Male	Crj:CD(SD)IGS	Gavage	6	8 day	30	mg/kg	High
3017852026	Rat230_2	103	14	1	Kidney	B	allyl alcohol	AA	10	Rat	in vivo	Repeat	Male	Crj:CD(SD)IGS	Gavage	6	8 day	30	mg/kg	High
3017728005	Rat230_2	103	14	2	Liver	B	allyl alcohol	AA	10	Rat	in vivo	Repeat	Male	Crj:CD(SD)IGS	Gavage	6	8 day	30	mg/kg	High
3017852027	Rat230_2	103	14	2	Kidney	A	allyl alcohol	AA	10	Rat	in vivo	Repeat	Male	Crj:CD(SD)IGS	Gavage	6	8 day	30	mg/kg	High
3017728006	Rat230_2	103	14	4	Liver	B	allyl alcohol	AA	10	Rat	in vivo	Repeat	Male	Crj:CD(SD)IGS	Gavage	6	8 day	30	mg/kg	High
3017852028	Rat230_2	103	14	4	Kidney	A	allyl alcohol	AA	10	Rat	in vivo	Repeat	Male	Crj:CD(SD)IGS	Gavage	6	8 day	30	mg/kg	High
3017726004	Rat230_2	103	15	3	Liver	B	allyl alcohol	AA	10	Rat	in vivo	Repeat	Male	Crj:CD(SD)IGS	Gavage	6	15 day	30	mg/kg	High
3017857014	Rat230_2	103	15	3	Kidney	A	allyl alcohol	AA	10	Rat	in vivo	Repeat	Male	Crj:CD(SD)IGS	Gavage	6	15 day	30	mg/kg	High
3017726005	Rat230_2	103	15	4	Liver	B	allyl alcohol	AA	10	Rat	in vivo	Repeat	Male	Crj:CD(SD)IGS	Gavage	6	15 day	30	mg/kg	High
3017857015	Rat230_2	103	15	4	Kidney	B	allyl alcohol	AA	10	Rat	in vivo	Repeat	Male	Crj:CD(SD)IGS	Gavage	6	15 day	30	mg/kg	High
3017726006	Rat230_2	103	15	5	Liver	B	allyl alcohol	AA	10	Rat	in vivo	Repeat	Male	Crj:CD(SD)IGS	Gavage	6	15 day	30	mg/kg	High
3017857016	Rat230_2	103	15	5	Kidney	A	allyl alcohol	AA	10	Rat	in vivo	Repeat	Male	Crj:CD(SD)IGS	Gavage	6	15 day	30	mg/kg	High
3017726016	Rat230_2	103	16	2	Liver	B	allyl alcohol	AA	10	Rat	in vivo	Repeat	Male	Crj:CD(SD)IGS	Gavage	6	29 day	30	mg/kg	High
3017857026	Rat230_2	103	16	2	Kidney	A	allyl alcohol	AA	10	Rat	in vivo	Repeat	Male	Crj:CD(SD)IGS	Gavage	6	29 day	30	mg/kg	High
3017726017	Rat230_2	103	16	3	Liver	B	allyl alcohol	AA	10	Rat	in vivo	Repeat	Male	Crj:CD(SD)IGS	Gavage	6	29 day	30	mg/kg	High
3017857027	Rat230_2	103	16	3	Kidney	A	allyl alcohol	AA	10	Rat	in vivo	Repeat	Male	Crj:CD(SD)IGS	Gavage	6	29 day	30	mg/kg	High
3017726018	Rat230_2	103	16	4	Liver	B	allyl alcohol	AA	10	Rat	in vivo	Repeat	Male	Crj:CD(SD)IGS	Gavage	6	29 day	30	mg/kg	High
3017857028	Rat230_2	103	16	4	Kidney	A	allyl alcohol	AA	10	Rat	in vivo	Repeat	Male	Crj:CD(SD)IGS	Gavage	6	29 day	30	mg/kg	High
3017279002	Rat230_2	112	1	1	Kidney	A	indomethacin	IM	15	Rat	in vivo	Single	Male	Crj:CD(SD)IGS	Gavage	6	3 hr	0	mg/kg	Control
3017279003	Rat230_2	112	1	2	Kidney	B	indomethacin	IM	15	Rat	in vivo	Single	Male	Crj:CD(SD)IGS	Gavage	6	3 hr	0	mg/kg	Control
3017279004	Rat230_2	112	1	5	Kidney	B	indomethacin	IM	15	Rat	in vivo	Single	Male	Crj:CD(SD)IGS	Gavage	6	3 hr	0	mg/kg	Control
3017279014	Rat230_2	112	2	1	Kidney	A	indomethacin	IM	15	Rat	in vivo	Single	Male	Crj:CD(SD)IGS	Gavage	6	6 hr	0	mg/kg	Control
3017279015	Rat230_2	112	2	2	Kidney	A	indomethacin	IM	15	Rat	in vivo	Single	Male	Crj:CD(SD)IGS	Gavage	6	6 hr	0	mg/kg	Control
3017279016	Rat230_2	112	2	3	Kidney	B	indomethacin	IM	15	Rat	in vivo	Single	Male	Crj:CD(SD)IGS	Gavage	6	6 hr	0	mg/kg	Control
3017282028	Rat230_2	112	3	1	Kidney	A	indomethacin	IM	15	Rat	in vivo	Single	Male	Crj:CD(SD)IGS	Gavage	6	9 hr	0	mg/kg	Control
3017282029	Rat230_2	112	3	2	Kidney	B	indomethacin	IM	15	Rat	in vivo	Single	Male	Crj:CD(SD)IGS	Gavage	6	9 hr	0	mg/kg	Control
3017282030	Rat230_2	112	3	4	Kidney	A	indomethacin	IM	15	Rat	in vivo	Single	Male	Crj:CD(SD)IGS	Gavage	6	9 hr	0	mg/kg	Control
3017283010	Rat230_2	112	4	2	Kidney	A	indomethacin	IM	15	Rat	in vivo	Single	Male	Crj:CD(SD)IGS	Gavage	6	24 hr	0	mg/kg	Control
3017283011	Rat230_2	112	4	4	Kidney	C	indomethacin	IM	15	Rat	in vivo	Single	Male	Crj:CD(SD)IGS	Gavage	6	24 hr	0	mg/kg	Control
3017283012	Rat230_2	112	4	5	Kidney	B	indomethacin	IM	15	Rat	in vivo	Single	Male	Crj:CD(SD)IGS	Gavage	6	24 hr	0	mg/kg	Control
3017279005	Rat230_2	112	5	2	Kidney	B	indomethacin	IM	15	Rat	in vivo	Single	Male	Crj:CD(SD)IGS	Gavage	6	3 hr	1	mg/kg	Low
3017279006	Rat230_2	112	5	3	Kidney	B	indomethacin	IM	15	Rat	in vivo	Single	Male	Crj:CD(SD)IGS	Gavage	6	3 hr	1	mg/kg	Low
3017279007	Rat230_2	112	5	4	Kidney	B	indomethacin	IM	15	Rat	in vivo	Single	Male	Crj:CD(SD)IGS	Gavage	6	3 hr	1	mg/kg	Low
3017279017	Rat230_2	112	6	1	Kidney	A	indomethacin	IM	15	Rat	in vivo	Single	Male	Crj:CD(SD)IGS	Gavage	6	6 hr	1	mg/kg	Low
3017279018	Rat230_2	112	6	2	Kidney	A	indomethacin	IM	15	Rat	in vivo	Single	Male	Crj:CD(SD)IGS	Gavage	6	6 hr	1	mg/kg	Low
3017279019	Rat230_2	112	6	4	Kidney	B	indomethacin	IM	15	Rat	in vivo	Single	Male	Crj:CD(SD)IGS	Gavage	6	6 hr	1	mg/kg	Low
3017283001	Rat230_2	112	7	1	Kidney	A	indomethacin	IM	15	Rat	in vivo	Single	Male	Crj:CD(SD)IGS	Gavage	6	9 hr	1	mg/kg	Low
3017283002	Rat230_2	112	7	2	Kidney	A	indomethacin	IM	15	Rat	in vivo	Single	Male	Crj:CD(SD)IGS	Gavage	6	9 hr	1	mg/kg	Low
3017283003	Rat230_2	112	7	5	Kidney	A	indomethacin	IM	15	Rat	in vivo	Single	Male	Crj:CD(SD)IGS	Gavage	6	9 hr	1	mg/kg	Low
3017283013	Rat230_2	112	8	1	Kidney	B	indomethacin	IM	15	Rat	in vivo	Single	Male	Crj:CD(SD)IGS	Gavage	6	24 hr	1	mg/kg	Low
3017283014	Rat230_2	112	8	2	Kidney	C	indomethacin	IM	15	Rat	in vivo	Single	Male	Crj:CD(SD)IGS	Gavage	6	24 hr	1	mg/kg	Low
3017283015	Rat230_2	112	8	3	Kidney	B	indomethacin	IM	15	Rat	in vivo	Single	Male	Crj:CD(SD)IGS	Gavage	6	24 hr	1	mg/kg	Low
3017279008	Rat230_2	112	9	1	Kidney	B	indomethacin	IM	15	Rat	in vivo	Single	Male	Crj:CD(SD)IGS	Gavage	6	3 hr	2	mg/kg	Middle
3017279009	Rat230_2	112	9	2	Kidney	A	indomethacin	IM	15	Rat	in vivo	Single	Male	Crj:CD(SD)IGS	Gavage	6	3 hr	2	mg/kg	Middle
3017279010	Rat230_2	112	9	3	Kidney	A	indomethacin	IM	15	Rat	in vivo	Single	Male	Crj:CD(SD)IGS	Gavage	6	3 hr	2	mg/kg	Middle
3017279020	Rat230_2	112	10	2	Kidney	B	indomethacin	IM	15	Rat	in vivo	Single	Male	Crj:CD(SD)IGS	Gavage	6	6 hr	2	mg/kg	Middle
3017279021	Rat230_2	112	10	4	Kidney	A	indomethacin	IM	15	Rat	in vivo	Single	Male	Crj:CD(SD)IGS	Gavage	6	6 hr	2	mg/kg	Middle
3017279022	Rat230_2	112	10	5	Kidney	A	indomethacin	IM	15	Rat	in vivo	Single	Male	Crj:CD(SD)IGS	Gavage	6	6 hr	2	mg/kg	Middle
3017283004	Rat230_2	112	11	2	Kidney	A	indomethacin	IM	15	Rat	in vivo	Single	Male	Crj:CD(SD)IGS	Gavage	6	9 hr	2	mg/kg	Middle
3017283005	Rat230_2	112	11	3	Kidney	A	indomethacin	IM	15	Rat	in vivo	Single	Male	Crj:CD(SD)IGS	Gavage	6	9 hr	2	mg/kg	Middle
3017283006	Rat230_2	112	11	4	Kidney	A	indomethacin	IM	15	Rat	in vivo	Single	Male	Crj:CD(SD)IGS	Gavage	6	9 hr	2	mg/kg	Middle
3017283016	Rat230_2	112	12	1	Kidney	A	indomethacin	IM	15	Rat	in vivo	Single	Male	Crj:CD(SD)IGS	Gavage	6	24 hr	2	mg/kg	Middle
3017283017	Rat230_2	112	12	2	Kidney	A	indomethacin	IM	15	Rat	in vivo	Single	Male	Crj:CD(SD)IGS	Gavage	6	24 hr	2	mg/kg	Middle
3017283018	Rat230_2	112	12	4	Kidney	B	indomethacin	IM	15	Rat	in vivo	Single	Male	Crj:CD(SD)IGS	Gavage	6	24 hr	2	mg/kg	Middle
3017279011	Rat230_2	112	13	1	Kidney	B	indomethacin	IM	15	Rat	in vivo	Single	Male	Crj:CD(SD)IGS	Gavage	6	3 hr	5	mg/kg	High
3017279012	Rat230_2	112	13	2	Kidney	B	indomethacin	IM	15	Rat	in vivo	Single	Male	Crj:CD(SD)IGS	Gavage	6	3 hr	5	mg/kg	High
3017279013	Rat230_2	112	13	5	Kidney	A	indomethacin	IM	15	Rat	in vivo	Single	Male	Crj:CD(SD)IGS	Gavage	6	3 hr	5	mg/kg	High
3017279023	Rat230_2	112	14	3	Kidney	B	indomethacin	IM	15	Rat	in vivo	Single	Male	Crj:CD(SD)IGS	Gavage	6	6 hr	5	mg/kg	High
3017279024	Rat230_2	112	14	4	Kidney	A	indomethacin	IM	15	Rat	in vivo	Single	Male	Crj:CD(SD)IGS	Gavage	6	6 hr	5	mg/kg	High
3017279025	Rat230_2	112	14	5	Kidney	A	indomethacin	IM	15	Rat	in vivo	Single	Male	Crj:CD(SD)IGS	Gavage	6	6 hr	5	mg/kg	High
3017283007	Rat230_2	112	15	1	Kidney	A	indomethacin	IM	15	Rat	in vivo	Single	Male	Crj:CD(SD)IGS	Gavage	6	9 hr	5	mg/kg	High
3017283008	Rat230_2	112	15	2	Kidney	A	indomethacin	IM	15	Rat	in vivo	Single	Male	Crj:CD(SD)IGS	Gavage	6	9 hr	5	mg/kg	High
3017283009	Rat230_2	112	15	5	Kidney	A	indomethacin	IM	15	Rat	in vivo	Single	Male	Crj:CD(SD)IGS	Gavage	6	9 hr	5	mg/kg	High
3017283019	Rat230_2	112	16	2	Kidney	A	indomethacin	IM	15	Rat	in vivo	Single	Male	Crj:CD(SD)IGS	Gavage	6	24 hr	5	mg/kg	High
3017283020	Rat230_2	112	16	4	Kidney	C	indomethacin	IM	15	Rat	in vivo	Single	Male	Crj:CD(SD)IGS	Gavage	6	24 hr	5	mg/kg	High
3017283021	Rat230_2	112	16	5	Kidney	A	indomethacin	IM	15	Rat	in vivo	Single	Male	Crj:CD(SD)IGS	Gavage	6	24 hr	5	mg/kg	High
3017706025	Rat230_2	113	1	1	Liver	B	indomethacin	IM	15	Rat	in vivo	Repeat	Male	Crj:CD(SD)IGS	Gavage	6	4 day	0	mg/kg	Control
3017280020	Rat230_2	113	1	1	Kidney	B	indomethacin	IM	15	Rat	in vivo	Repeat	Male	Crj:CD(SD)IGS	Gavage	6	4 day	0	mg/kg	Control
3017706026	Rat230_2	113	1	2	Liver	B	indomethacin	IM	15	Rat	in vivo	Repeat	Male	Crj:CD(SD)IGS	Gavage	6	4 day	0	mg/kg	Control
3017280021	Rat230_2	113	1	2	Kidney	A	indomethacin	IM	15	Rat	in vivo	Repeat	Male	Crj:CD(SD)IGS	Gavage	6	4 day	0	mg/kg	Control
3017706027	Rat230_2	113	1	4	Liver	B	indomethacin	IM	15	Rat	in vivo	Repeat	Male	Crj:CD(SD)IGS	Gavage	6	4 day	0	mg/kg	Control
3017280022	Rat230_2	113	1	4	Kidney	A	indomethacin	IM	15	Rat	in vivo	Repeat	Male	Crj:CD(SD)IGS	Gavage	6	4 day	0	mg/kg	Control
3017707007	Rat230_2	113	2	1	Liver	B	indomethacin	IM	15	Rat	in vivo	Repeat	Male	Crj:CD(SD)IGS	Gavage	6	8 day	0	mg/kg	Control
3017281002	Rat230_2	113	2	1	Kidney	A	indomethacin	IM	15	Rat	in vivo	Repeat	Male	Crj:CD(SD)IGS	Gavage	6	8 day	0	mg/kg	Control
3017707008	Rat230_2	113	2	3	Liver	C	indomethacin	IM	15	Rat	in vivo	Repeat	Male	Crj:CD(SD)IGS	Gavage	6	8 day	0	mg/kg	Control
3017281003	Rat230_2	113	2	3	Kidney	A	indomethacin	IM	15	Rat	in vivo	Repeat	Male	Crj:CD(SD)IGS	Gavage	6	8 day	0	mg/kg	Control
3017707009	Rat230_2	113	2	4	Liver	B	indomethacin	IM	15	Rat	in vivo	Repeat	Male	Crj:CD(SD)IGS	Gavage	6	8 day	0	mg/kg	Control
3017281004	Rat230_2	113	2	4	Kidney	A	indomethacin	IM	15	Rat	in vivo	Repeat	Male	Crj:CD(SD)IGS	Gavage	6	8 day	0	mg/kg	Control
3017708013	Rat230_2	113	3	1	Liver	B	indomethacin	IM	15	Rat	in vivo	Repeat	Male	Crj:CD(SD)IGS	Gavage	6	15 day	0	mg/kg	Control
3017288019	Rat230_2	113	3	1	Kidney	B	indomethacin	IM	15	Rat	in vivo	Repeat	Male	Crj:CD(SD)IGS	Gavage	6	15 day	0	mg/kg	Control
3017708014	Rat230_2	113	3	3	Liver	B	indomethacin	IM	15	Rat	in vivo	Repeat	Male	Crj:CD(SD)IGS	Gavage	6	15 day	0	mg/kg	Control
3017288020	Rat230_2	113	3	3	Kidney	B	indomethacin	IM	15	Rat	in vivo	Repeat	Male	Crj:CD(SD)IGS	Gavage	6	15 day	0	mg/kg	Control
3017708015	Rat230_2	113	3	5	Liver	B	indomethacin	IM	15	Rat	in vivo	Repeat	Male	Crj:CD(SD)IGS	Gavage	6	15 day	0	mg/kg	Control
3017288021	Rat230_2	113	3	5	Kidney	A	indomethacin	IM	15	Rat	in vivo	Repeat	Male	Crj:CD(SD)IGS	Gavage	6	15 day	0	mg/kg	Control
3017708025	Rat230_2	113	4	1	Liver	B	indomethacin	IM	15	Rat	in vivo	Repeat	Male	Crj:CD(SD)IGS	Gavage	6	29 day	0	mg/kg	Control
3017289001	Rat230_2	113	4	1	Kidney	A	indomethacin	IM	15	Rat	in vivo	Repeat	Male	Crj:CD(SD)IGS	Gavage	6	29 day	0	mg/kg	Control
3017708026	Rat230_2	113	4	2	Liver	B	indomethacin	IM	15	Rat	in vivo	Repeat	Male	Crj:CD(SD)IGS	Gavage	6	29 day	0	mg/kg	Control
3017289002	Rat230_2	113	4	2	Kidney	A	indomethacin	IM	15	Rat	in vivo	Repeat	Male	Crj:CD(SD)IGS	Gavage	6	29 day	0	mg/kg	Control
3017708027	Rat230_2	113	4	4	Liver	B	indomethacin	IM	15	Rat	in vivo	Repeat	Male	Crj:CD(SD)IGS	Gavage	6	29 day	0	mg/kg	Control
3017289003	Rat230_2	113	4	4	Kidney	A	indomethacin	IM	15	Rat	in vivo	Repeat	Male	Crj:CD(SD)IGS	Gavage	6	29 day	0	mg/kg	Control
3017706028	Rat230_2	113	5	1	Liver	B	indomethacin	IM	15	Rat	in vivo	Repeat	Male	Crj:CD(SD)IGS	Gavage	6	4 day	1	mg/kg	Low
3017280023	Rat230_2	113	5	1	Kidney	C	indomethacin	IM	15	Rat	in vivo	Repeat	Male	Crj:CD(SD)IGS	Gavage	6	4 day	1	mg/kg	Low
3017706029	Rat230_2	113	5	2	Liver	B	indomethacin	IM	15	Rat	in vivo	Repeat	Male	Crj:CD(SD)IGS	Gavage	6	4 day	1	mg/kg	Low
3017280024	Rat230_2	113	5	2	Kidney	A	indomethacin	IM	15	Rat	in vivo	Repeat	Male	Crj:CD(SD)IGS	Gavage	6	4 day	1	mg/kg	Low
3017706030	Rat230_2	113	5	5	Liver	B	indomethacin	IM	15	Rat	in vivo	Repeat	Male	Crj:CD(SD)IGS	Gavage	6	4 day	1	mg/kg	Low
3017280025	Rat230_2	113	5	5	Kidney	A	indomethacin	IM	15	Rat	in vivo	Repeat	Male	Crj:CD(SD)IGS	Gavage	6	4 day	1	mg/kg	Low
3017707010	Rat230_2	113	6	3	Liver	B	indomethacin	IM	15	Rat	in vivo	Repeat	Male	Crj:CD(SD)IGS	Gavage	6	8 day	1	mg/kg	Low
3017281005	Rat230_2	113	6	3	Kidney	A	indomethacin	IM	15	Rat	in vivo	Repeat	Male	Crj:CD(SD)IGS	Gavage	6	8 day	1	mg/kg	Low
3017707011	Rat230_2	113	6	4	Liver	B	indomethacin	IM	15	Rat	in vivo	Repeat	Male	Crj:CD(SD)IGS	Gavage	6	8 day	1	mg/kg	Low
3017281006	Rat230_2	113	6	4	Kidney	B	indomethacin	IM	15	Rat	in vivo	Repeat	Male	Crj:CD(SD)IGS	Gavage	6	8 day	1	mg/kg	Low
3017707012	Rat230_2	113	6	5	Liver	B	indomethacin	IM	15	Rat	in vivo	Repeat	Male	Crj:CD(SD)IGS	Gavage	6	8 day	1	mg/kg	Low
3017281007	Rat230_2	113	6	5	Kidney	A	indomethacin	IM	15	Rat	in vivo	Repeat	Male	Crj:CD(SD)IGS	Gavage	6	8 day	1	mg/kg	Low
3017708016	Rat230_2	113	7	2	Liver	B	indomethacin	IM	15	Rat	in vivo	Repeat	Male	Crj:CD(SD)IGS	Gavage	6	15 day	1	mg/kg	Low
3017288022	Rat230_2	113	7	2	Kidney	C	indomethacin	IM	15	Rat	in vivo	Repeat	Male	Crj:CD(SD)IGS	Gavage	6	15 day	1	mg/kg	Low
3017708017	Rat230_2	113	7	3	Liver	B	indomethacin	IM	15	Rat	in vivo	Repeat	Male	Crj:CD(SD)IGS	Gavage	6	15 day	1	mg/kg	Low
3017288023	Rat230_2	113	7	3	Kidney	A	indomethacin	IM	15	Rat	in vivo	Repeat	Male	Crj:CD(SD)IGS	Gavage	6	15 day	1	mg/kg	Low
3017708018	Rat230_2	113	7	5	Liver	B	indomethacin	IM	15	Rat	in vivo	Repeat	Male	Crj:CD(SD)IGS	Gavage	6	15 day	1	mg/kg	Low
3017288024	Rat230_2	113	7	5	Kidney	A	indomethacin	IM	15	Rat	in vivo	Repeat	Male	Crj:CD(SD)IGS	Gavage	6	15 day	1	mg/kg	Low
3017708028	Rat230_2	113	8	1	Liver	B	indomethacin	IM	15	Rat	in vivo	Repeat	Male	Crj:CD(SD)IGS	Gavage	6	29 day	1	mg/kg	Low
3017296009	Rat230_2	113	8	1	Kidney	A	indomethacin	IM	15	Rat	in vivo	Repeat	Male	Crj:CD(SD)IGS	Gavage	6	29 day	1	mg/kg	Low
3017708029	Rat230_2	113	8	2	Liver	B	indomethacin	IM	15	Rat	in vivo	Repeat	Male	Crj:CD(SD)IGS	Gavage	6	29 day	1	mg/kg	Low
3017289005	Rat230_2	113	8	2	Kidney	B	indomethacin	IM	15	Rat	in vivo	Repeat	Male	Crj:CD(SD)IGS	Gavage	6	29 day	1	mg/kg	Low
3017708030	Rat230_2	113	8	4	Liver	B	indomethacin	IM	15	Rat	in vivo	Repeat	Male	Crj:CD(SD)IGS	Gavage	6	29 day	1	mg/kg	Low
3017289006	Rat230_2	113	8	4	Kidney	A	indomethacin	IM	15	Rat	in vivo	Repeat	Male	Crj:CD(SD)IGS	Gavage	6	29 day	1	mg/kg	Low
3017707001	Rat230_2	113	9	1	Liver	B	indomethacin	IM	15	Rat	in vivo	Repeat	Male	Crj:CD(SD)IGS	Gavage	6	4 day	2	mg/kg	Middle
3017280026	Rat230_2	113	9	1	Kidney	A	indomethacin	IM	15	Rat	in vivo	Repeat	Male	Crj:CD(SD)IGS	Gavage	6	4 day	2	mg/kg	Middle
3017707002	Rat230_2	113	9	3	Liver	B	indomethacin	IM	15	Rat	in vivo	Repeat	Male	Crj:CD(SD)IGS	Gavage	6	4 day	2	mg/kg	Middle
3017280027	Rat230_2	113	9	3	Kidney	A	indomethacin	IM	15	Rat	in vivo	Repeat	Male	Crj:CD(SD)IGS	Gavage	6	4 day	2	mg/kg	Middle
3017707003	Rat230_2	113	9	5	Liver	B	indomethacin	IM	15	Rat	in vivo	Repeat	Male	Crj:CD(SD)IGS	Gavage	6	4 day	2	mg/kg	Middle
3017280028	Rat230_2	113	9	5	Kidney	A	indomethacin	IM	15	Rat	in vivo	Repeat	Male	Crj:CD(SD)IGS	Gavage	6	4 day	2	mg/kg	Middle
3017707013	Rat230_2	113	10	1	Liver	B	indomethacin	IM	15	Rat	in vivo	Repeat	Male	Crj:CD(SD)IGS	Gavage	6	8 day	2	mg/kg	Middle
3017281008	Rat230_2	113	10	1	Kidney	B	indomethacin	IM	15	Rat	in vivo	Repeat	Male	Crj:CD(SD)IGS	Gavage	6	8 day	2	mg/kg	Middle
3017707014	Rat230_2	113	10	2	Liver	B	indomethacin	IM	15	Rat	in vivo	Repeat	Male	Crj:CD(SD)IGS	Gavage	6	8 day	2	mg/kg	Middle
3017281009	Rat230_2	113	10	2	Kidney	A	indomethacin	IM	15	Rat	in vivo	Repeat	Male	Crj:CD(SD)IGS	Gavage	6	8 day	2	mg/kg	Middle
3017707015	Rat230_2	113	10	4	Liver	B	indomethacin	IM	15	Rat	in vivo	Repeat	Male	Crj:CD(SD)IGS	Gavage	6	8 day	2	mg/kg	Middle
3017281010	Rat230_2	113	10	4	Kidney	A	indomethacin	IM	15	Rat	in vivo	Repeat	Male	Crj:CD(SD)IGS	Gavage	6	8 day	2	mg/kg	Middle
3017708019	Rat230_2	113	11	1	Liver	B	indomethacin	IM	15	Rat	in vivo	Repeat	Male	Crj:CD(SD)IGS	Gavage	6	15 day	2	mg/kg	Middle
3017288025	Rat230_2	113	11	1	Kidney	A	indomethacin	IM	15	Rat	in vivo	Repeat	Male	Crj:CD(SD)IGS	Gavage	6	15 day	2	mg/kg	Middle
3017708020	Rat230_2	113	11	2	Liver	B	indomethacin	IM	15	Rat	in vivo	Repeat	Male	Crj:CD(SD)IGS	Gavage	6	15 day	2	mg/kg	Middle
3017288026	Rat230_2	113	11	2	Kidney	A	indomethacin	IM	15	Rat	in vivo	Repeat	Male	Crj:CD(SD)IGS	Gavage	6	15 day	2	mg/kg	Middle
3017708021	Rat230_2	113	11	4	Liver	B	indomethacin	IM	15	Rat	in vivo	Repeat	Male	Crj:CD(SD)IGS	Gavage	6	15 day	2	mg/kg	Middle
3017288027	Rat230_2	113	11	5	Kidney	A	indomethacin	IM	15	Rat	in vivo	Repeat	Male	Crj:CD(SD)IGS	Gavage	6	15 day	2	mg/kg	Middle
3017709001	Rat230_2	113	12	1	Liver	B	indomethacin	IM	15	Rat	in vivo	Repeat	Male	Crj:CD(SD)IGS	Gavage	6	29 day	2	mg/kg	Middle
3017289007	Rat230_2	113	12	2	Kidney	A	indomethacin	IM	15	Rat	in vivo	Repeat	Male	Crj:CD(SD)IGS	Gavage	6	29 day	2	mg/kg	Middle
3017289008	Rat230_2	113	12	3	Kidney	B	indomethacin	IM	15	Rat	in vivo	Repeat	Male	Crj:CD(SD)IGS	Gavage	6	29 day	2	mg/kg	Middle
3017709002	Rat230_2	113	12	4	Liver	B	indomethacin	IM	15	Rat	in vivo	Repeat	Male	Crj:CD(SD)IGS	Gavage	6	29 day	2	mg/kg	Middle
3017289009	Rat230_2	113	12	4	Kidney	A	indomethacin	IM	15	Rat	in vivo	Repeat	Male	Crj:CD(SD)IGS	Gavage	6	29 day	2	mg/kg	Middle
3017709003	Rat230_2	113	12	5	Liver	B	indomethacin	IM	15	Rat	in vivo	Repeat	Male	Crj:CD(SD)IGS	Gavage	6	29 day	2	mg/kg	Middle
3017707004	Rat230_2	113	13	1	Liver	C	indomethacin	IM	15	Rat	in vivo	Repeat	Male	Crj:CD(SD)IGS	Gavage	6	4 day	5	mg/kg	High
3017280029	Rat230_2	113	13	1	Kidney	B	indomethacin	IM	15	Rat	in vivo	Repeat	Male	Crj:CD(SD)IGS	Gavage	6	4 day	5	mg/kg	High
3017707005	Rat230_2	113	13	2	Liver	C	indomethacin	IM	15	Rat	in vivo	Repeat	Male	Crj:CD(SD)IGS	Gavage	6	4 day	5	mg/kg	High
3017280030	Rat230_2	113	13	2	Kidney	B	indomethacin	IM	15	Rat	in vivo	Repeat	Male	Crj:CD(SD)IGS	Gavage	6	4 day	5	mg/kg	High
3017281001	Rat230_2	113	13	3	Kidney	B	indomethacin	IM	15	Rat	in vivo	Repeat	Male	Crj:CD(SD)IGS	Gavage	6	4 day	5	mg/kg	High
3017707006	Rat230_2	113	13	4	Liver	B	indomethacin	IM	15	Rat	in vivo	Repeat	Male	Crj:CD(SD)IGS	Gavage	6	4 day	5	mg/kg	High
3017707016	Rat230_2	113	14	1	Liver	B	indomethacin	IM	15	Rat	in vivo	Repeat	Male	Crj:CD(SD)IGS	Gavage	6	8 day	5	mg/kg	High
3017281011	Rat230_2	113	14	1	Kidney	A	indomethacin	IM	15	Rat	in vivo	Repeat	Male	Crj:CD(SD)IGS	Gavage	6	8 day	5	mg/kg	High
3017707017	Rat230_2	113	14	4	Liver	B	indomethacin	IM	15	Rat	in vivo	Repeat	Male	Crj:CD(SD)IGS	Gavage	6	8 day	5	mg/kg	High
3017281012	Rat230_2	113	14	4	Kidney	A	indomethacin	IM	15	Rat	in vivo	Repeat	Male	Crj:CD(SD)IGS	Gavage	6	8 day	5	mg/kg	High
3017707018	Rat230_2	113	14	5	Liver	B	indomethacin	IM	15	Rat	in vivo	Repeat	Male	Crj:CD(SD)IGS	Gavage	6	8 day	5	mg/kg	High
3017281013	Rat230_2	113	14	5	Kidney	B	indomethacin	IM	15	Rat	in vivo	Repeat	Male	Crj:CD(SD)IGS	Gavage	6	8 day	5	mg/kg	High
3017288028	Rat230_2	113	15	1	Kidney	A	indomethacin	IM	15	Rat	in vivo	Repeat	Male	Crj:CD(SD)IGS	Gavage	6	15 day	5	mg/kg	High
3017708022	Rat230_2	113	15	4	Liver	B	indomethacin	IM	15	Rat	in vivo	Repeat	Male	Crj:CD(SD)IGS	Gavage	6	15 day	5	mg/kg	High
3017288029	Rat230_2	113	15	4	Kidney	A	indomethacin	IM	15	Rat	in vivo	Repeat	Male	Crj:CD(SD)IGS	Gavage	6	15 day	5	mg/kg	High
3017708023	Rat230_2	113	16	1	Liver	B	indomethacin	IM	15	Rat	in vivo	Repeat	Male	Crj:CD(SD)IGS	Gavage	6	15 day	5	mg/kg	High
3017708024	Rat230_2	113	16	3	Liver	B	indomethacin	IM	15	Rat	in vivo	Repeat	Male	Crj:CD(SD)IGS	Gavage	6	15 day	5	mg/kg	High
3017288030	Rat230_2	113	16	3	Kidney	B	indomethacin	IM	15	Rat	in vivo	Repeat	Male	Crj:CD(SD)IGS	Gavage	6	15 day	5	mg/kg	High
3017738017	Rat230_2	115	1	2	Liver	B	chlorpromazine	CPZ	16	Rat	in vivo	Repeat	Male	Crj:CD(SD)IGS	Gavage	6	4 day	0	mg/kg	Control
3017738018	Rat230_2	115	1	3	Liver	B	chlorpromazine	CPZ	16	Rat	in vivo	Repeat	Male	Crj:CD(SD)IGS	Gavage	6	4 day	0	mg/kg	Control
3017738019	Rat230_2	115	1	4	Liver	B	chlorpromazine	CPZ	16	Rat	in vivo	Repeat	Male	Crj:CD(SD)IGS	Gavage	6	4 day	0	mg/kg	Control
3017738029	Rat230_2	115	2	1	Liver	B	chlorpromazine	CPZ	16	Rat	in vivo	Repeat	Male	Crj:CD(SD)IGS	Gavage	6	8 day	0	mg/kg	Control
3017738030	Rat230_2	115	2	4	Liver	B	chlorpromazine	CPZ	16	Rat	in vivo	Repeat	Male	Crj:CD(SD)IGS	Gavage	6	8 day	0	mg/kg	Control
3017739001	Rat230_2	115	2	5	Liver	B	chlorpromazine	CPZ	16	Rat	in vivo	Repeat	Male	Crj:CD(SD)IGS	Gavage	6	8 day	0	mg/kg	Control
3017739011	Rat230_2	115	3	1	Liver	B	chlorpromazine	CPZ	16	Rat	in vivo	Repeat	Male	Crj:CD(SD)IGS	Gavage	6	15 day	0	mg/kg	Control
3017739012	Rat230_2	115	3	2	Liver	C	chlorpromazine	CPZ	16	Rat	in vivo	Repeat	Male	Crj:CD(SD)IGS	Gavage	6	15 day	0	mg/kg	Control
3017739013	Rat230_2	115	3	4	Liver	B	chlorpromazine	CPZ	16	Rat	in vivo	Repeat	Male	Crj:CD(SD)IGS	Gavage	6	15 day	0	mg/kg	Control
3017739023	Rat230_2	115	4	2	Liver	B	chlorpromazine	CPZ	16	Rat	in vivo	Repeat	Male	Crj:CD(SD)IGS	Gavage	6	29 day	0	mg/kg	Control
3017739024	Rat230_2	115	4	3	Liver	B	chlorpromazine	CPZ	16	Rat	in vivo	Repeat	Male	Crj:CD(SD)IGS	Gavage	6	29 day	0	mg/kg	Control
3017739025	Rat230_2	115	4	5	Liver	B	chlorpromazine	CPZ	16	Rat	in vivo	Repeat	Male	Crj:CD(SD)IGS	Gavage	6	29 day	0	mg/kg	Control
3017738020	Rat230_2	115	5	1	Liver	B	chlorpromazine	CPZ	16	Rat	in vivo	Repeat	Male	Crj:CD(SD)IGS	Gavage	6	4 day	5	mg/kg	Low
3017738021	Rat230_2	115	5	4	Liver	B	chlorpromazine	CPZ	16	Rat	in vivo	Repeat	Male	Crj:CD(SD)IGS	Gavage	6	4 day	5	mg/kg	Low
3017738022	Rat230_2	115	5	5	Liver	B	chlorpromazine	CPZ	16	Rat	in vivo	Repeat	Male	Crj:CD(SD)IGS	Gavage	6	4 day	5	mg/kg	Low
3017739002	Rat230_2	115	6	2	Liver	B	chlorpromazine	CPZ	16	Rat	in vivo	Repeat	Male	Crj:CD(SD)IGS	Gavage	6	8 day	5	mg/kg	Low
3017739003	Rat230_2	115	6	3	Liver	B	chlorpromazine	CPZ	16	Rat	in vivo	Repeat	Male	Crj:CD(SD)IGS	Gavage	6	8 day	5	mg/kg	Low
3017739004	Rat230_2	115	6	4	Liver	B	chlorpromazine	CPZ	16	Rat	in vivo	Repeat	Male	Crj:CD(SD)IGS	Gavage	6	8 day	5	mg/kg	Low
3017739014	Rat230_2	115	7	2	Liver	B	chlorpromazine	CPZ	16	Rat	in vivo	Repeat	Male	Crj:CD(SD)IGS	Gavage	6	15 day	5	mg/kg	Low
3017739015	Rat230_2	115	7	3	Liver	B	chlorpromazine	CPZ	16	Rat	in vivo	Repeat	Male	Crj:CD(SD)IGS	Gavage	6	15 day	5	mg/kg	Low
3017739016	Rat230_2	115	7	4	Liver	B	chlorpromazine	CPZ	16	Rat	in vivo	Repeat	Male	Crj:CD(SD)IGS	Gavage	6	15 day	5	mg/kg	Low
3017739026	Rat230_2	115	8	2	Liver	B	chlorpromazine	CPZ	16	Rat	in vivo	Repeat	Male	Crj:CD(SD)IGS	Gavage	6	29 day	5	mg/kg	Low
3017739027	Rat230_2	115	8	3	Liver	B	chlorpromazine	CPZ	16	Rat	in vivo	Repeat	Male	Crj:CD(SD)IGS	Gavage	6	29 day	5	mg/kg	Low
3017739028	Rat230_2	115	8	4	Liver	B	chlorpromazine	CPZ	16	Rat	in vivo	Repeat	Male	Crj:CD(SD)IGS	Gavage	6	29 day	5	mg/kg	Low
3017738023	Rat230_2	115	9	1	Liver	B	chlorpromazine	CPZ	16	Rat	in vivo	Repeat	Male	Crj:CD(SD)IGS	Gavage	6	4 day	15	mg/kg	Middle
3017738024	Rat230_2	115	9	2	Liver	B	chlorpromazine	CPZ	16	Rat	in vivo	Repeat	Male	Crj:CD(SD)IGS	Gavage	6	4 day	15	mg/kg	Middle
3017738025	Rat230_2	115	9	4	Liver	B	chlorpromazine	CPZ	16	Rat	in vivo	Repeat	Male	Crj:CD(SD)IGS	Gavage	6	4 day	15	mg/kg	Middle
3017739005	Rat230_2	115	10	2	Liver	B	chlorpromazine	CPZ	16	Rat	in vivo	Repeat	Male	Crj:CD(SD)IGS	Gavage	6	8 day	15	mg/kg	Middle
3017739006	Rat230_2	115	10	3	Liver	B	chlorpromazine	CPZ	16	Rat	in vivo	Repeat	Male	Crj:CD(SD)IGS	Gavage	6	8 day	15	mg/kg	Middle
3017739007	Rat230_2	115	10	4	Liver	B	chlorpromazine	CPZ	16	Rat	in vivo	Repeat	Male	Crj:CD(SD)IGS	Gavage	6	8 day	15	mg/kg	Middle
3017739017	Rat230_2	115	11	1	Liver	B	chlorpromazine	CPZ	16	Rat	in vivo	Repeat	Male	Crj:CD(SD)IGS	Gavage	6	15 day	15	mg/kg	Middle
3017739018	Rat230_2	115	11	4	Liver	B	chlorpromazine	CPZ	16	Rat	in vivo	Repeat	Male	Crj:CD(SD)IGS	Gavage	6	15 day	15	mg/kg	Middle
3017739019	Rat230_2	115	11	5	Liver	B	chlorpromazine	CPZ	16	Rat	in vivo	Repeat	Male	Crj:CD(SD)IGS	Gavage	6	15 day	15	mg/kg	Middle
3017739029	Rat230_2	115	12	2	Liver	B	chlorpromazine	CPZ	16	Rat	in vivo	Repeat	Male	Crj:CD(SD)IGS	Gavage	6	29 day	15	mg/kg	Middle
3017739030	Rat230_2	115	12	4	Liver	B	chlorpromazine	CPZ	16	Rat	in vivo	Repeat	Male	Crj:CD(SD)IGS	Gavage	6	29 day	15	mg/kg	Middle
3017740001	Rat230_2	115	12	5	Liver	B	chlorpromazine	CPZ	16	Rat	in vivo	Repeat	Male	Crj:CD(SD)IGS	Gavage	6	29 day	15	mg/kg	Middle
3017738026	Rat230_2	115	13	1	Liver	C	chlorpromazine	CPZ	16	Rat	in vivo	Repeat	Male	Crj:CD(SD)IGS	Gavage	6	4 day	45	mg/kg	High
3017738027	Rat230_2	115	13	2	Liver	B	chlorpromazine	CPZ	16	Rat	in vivo	Repeat	Male	Crj:CD(SD)IGS	Gavage	6	4 day	45	mg/kg	High
3017738028	Rat230_2	115	13	4	Liver	C	chlorpromazine	CPZ	16	Rat	in vivo	Repeat	Male	Crj:CD(SD)IGS	Gavage	6	4 day	45	mg/kg	High
3017739008	Rat230_2	115	14	1	Liver	B	chlorpromazine	CPZ	16	Rat	in vivo	Repeat	Male	Crj:CD(SD)IGS	Gavage	6	8 day	45	mg/kg	High
3017739009	Rat230_2	115	14	3	Liver	B	chlorpromazine	CPZ	16	Rat	in vivo	Repeat	Male	Crj:CD(SD)IGS	Gavage	6	8 day	45	mg/kg	High
3017739010	Rat230_2	115	14	5	Liver	B	chlorpromazine	CPZ	16	Rat	in vivo	Repeat	Male	Crj:CD(SD)IGS	Gavage	6	8 day	45	mg/kg	High
3017739020	Rat230_2	115	15	1	Liver	B	chlorpromazine	CPZ	16	Rat	in vivo	Repeat	Male	Crj:CD(SD)IGS	Gavage	6	15 day	45	mg/kg	High
3017739021	Rat230_2	115	15	4	Liver	C	chlorpromazine	CPZ	16	Rat	in vivo	Repeat	Male	Crj:CD(SD)IGS	Gavage	6	15 day	45	mg/kg	High
3017739022	Rat230_2	115	15	5	Liver	B	chlorpromazine	CPZ	16	Rat	in vivo	Repeat	Male	Crj:CD(SD)IGS	Gavage	6	15 day	45	mg/kg	High
3017740002	Rat230_2	115	16	1	Liver	B	chlorpromazine	CPZ	16	Rat	in vivo	Repeat	Male	Crj:CD(SD)IGS	Gavage	6	29 day	45	mg/kg	High
3017741001	Rat230_2	115	16	3	Liver	B	chlorpromazine	CPZ	16	Rat	in vivo	Repeat	Male	Crj:CD(SD)IGS	Gavage	6	29 day	45	mg/kg	High
3017741002	Rat230_2	115	16	5	Liver	B	chlorpromazine	CPZ	16	Rat	in vivo	Repeat	Male	Crj:CD(SD)IGS	Gavage	6	29 day	45	mg/kg	High
3017655026	Rat230_2	116	1	1	Liver	B	thioacetamide	TAA	17	Rat	in vivo	Single	Male	Crj:CD(SD)IGS	Gavage	6	3 hr	0	mg/kg	Control
3017486012	Rat230_2	116	1	1	Kidney	A	thioacetamide	TAA	17	Rat	in vivo	Single	Male	Crj:CD(SD)IGS	Gavage	6	3 hr	0	mg/kg	Control
3017655027	Rat230_2	116	1	2	Liver	B	thioacetamide	TAA	17	Rat	in vivo	Single	Male	Crj:CD(SD)IGS	Gavage	6	3 hr	0	mg/kg	Control
3017486013	Rat230_2	116	1	2	Kidney	A	thioacetamide	TAA	17	Rat	in vivo	Single	Male	Crj:CD(SD)IGS	Gavage	6	3 hr	0	mg/kg	Control
3017655028	Rat230_2	116	1	3	Liver	B	thioacetamide	TAA	17	Rat	in vivo	Single	Male	Crj:CD(SD)IGS	Gavage	6	3 hr	0	mg/kg	Control
3017486014	Rat230_2	116	1	3	Kidney	A	thioacetamide	TAA	17	Rat	in vivo	Single	Male	Crj:CD(SD)IGS	Gavage	6	3 hr	0	mg/kg	Control
3017656008	Rat230_2	116	2	1	Liver	B	thioacetamide	TAA	17	Rat	in vivo	Single	Male	Crj:CD(SD)IGS	Gavage	6	6 hr	0	mg/kg	Control
3017486024	Rat230_2	116	2	1	Kidney	A	thioacetamide	TAA	17	Rat	in vivo	Single	Male	Crj:CD(SD)IGS	Gavage	6	6 hr	0	mg/kg	Control
3017656009	Rat230_2	116	2	2	Liver	B	thioacetamide	TAA	17	Rat	in vivo	Single	Male	Crj:CD(SD)IGS	Gavage	6	6 hr	0	mg/kg	Control
3017486025	Rat230_2	116	2	2	Kidney	A	thioacetamide	TAA	17	Rat	in vivo	Single	Male	Crj:CD(SD)IGS	Gavage	6	6 hr	0	mg/kg	Control
3017656010	Rat230_2	116	2	4	Liver	B	thioacetamide	TAA	17	Rat	in vivo	Single	Male	Crj:CD(SD)IGS	Gavage	6	6 hr	0	mg/kg	Control
3017486026	Rat230_2	116	2	4	Kidney	A	thioacetamide	TAA	17	Rat	in vivo	Single	Male	Crj:CD(SD)IGS	Gavage	6	6 hr	0	mg/kg	Control
3017663006	Rat230_2	116	3	2	Liver	B	thioacetamide	TAA	17	Rat	in vivo	Single	Male	Crj:CD(SD)IGS	Gavage	6	9 hr	0	mg/kg	Control
3017458007	Rat230_2	116	3	2	Kidney	A	thioacetamide	TAA	17	Rat	in vivo	Single	Male	Crj:CD(SD)IGS	Gavage	6	9 hr	0	mg/kg	Control
3017663007	Rat230_2	116	3	4	Liver	B	thioacetamide	TAA	17	Rat	in vivo	Single	Male	Crj:CD(SD)IGS	Gavage	6	9 hr	0	mg/kg	Control
3017458008	Rat230_2	116	3	4	Kidney	A	thioacetamide	TAA	17	Rat	in vivo	Single	Male	Crj:CD(SD)IGS	Gavage	6	9 hr	0	mg/kg	Control
3017663008	Rat230_2	116	3	5	Liver	B	thioacetamide	TAA	17	Rat	in vivo	Single	Male	Crj:CD(SD)IGS	Gavage	6	9 hr	0	mg/kg	Control
3017458009	Rat230_2	116	3	5	Kidney	A	thioacetamide	TAA	17	Rat	in vivo	Single	Male	Crj:CD(SD)IGS	Gavage	6	9 hr	0	mg/kg	Control
3017663018	Rat230_2	116	4	1	Liver	C	thioacetamide	TAA	17	Rat	in vivo	Single	Male	Crj:CD(SD)IGS	Gavage	6	24 hr	0	mg/kg	Control
3017458019	Rat230_2	116	4	1	Kidney	A	thioacetamide	TAA	17	Rat	in vivo	Single	Male	Crj:CD(SD)IGS	Gavage	6	24 hr	0	mg/kg	Control
3017663019	Rat230_2	116	4	3	Liver	B	thioacetamide	TAA	17	Rat	in vivo	Single	Male	Crj:CD(SD)IGS	Gavage	6	24 hr	0	mg/kg	Control
3017458020	Rat230_2	116	4	3	Kidney	A	thioacetamide	TAA	17	Rat	in vivo	Single	Male	Crj:CD(SD)IGS	Gavage	6	24 hr	0	mg/kg	Control
3017663020	Rat230_2	116	4	4	Liver	B	thioacetamide	TAA	17	Rat	in vivo	Single	Male	Crj:CD(SD)IGS	Gavage	6	24 hr	0	mg/kg	Control
3017458021	Rat230_2	116	4	4	Kidney	A	thioacetamide	TAA	17	Rat	in vivo	Single	Male	Crj:CD(SD)IGS	Gavage	6	24 hr	0	mg/kg	Control
3017655029	Rat230_2	116	5	1	Liver	B	thioacetamide	TAA	17	Rat	in vivo	Single	Male	Crj:CD(SD)IGS	Gavage	6	3 hr	5	mg/kg	Low
3017486015	Rat230_2	116	5	1	Kidney	A	thioacetamide	TAA	17	Rat	in vivo	Single	Male	Crj:CD(SD)IGS	Gavage	6	3 hr	5	mg/kg	Low
3017655030	Rat230_2	116	5	4	Liver	B	thioacetamide	TAA	17	Rat	in vivo	Single	Male	Crj:CD(SD)IGS	Gavage	6	3 hr	5	mg/kg	Low
3017486016	Rat230_2	116	5	4	Kidney	B	thioacetamide	TAA	17	Rat	in vivo	Single	Male	Crj:CD(SD)IGS	Gavage	6	3 hr	5	mg/kg	Low
3017656001	Rat230_2	116	5	5	Liver	B	thioacetamide	TAA	17	Rat	in vivo	Single	Male	Crj:CD(SD)IGS	Gavage	6	3 hr	5	mg/kg	Low
3017486017	Rat230_2	116	5	5	Kidney	A	thioacetamide	TAA	17	Rat	in vivo	Single	Male	Crj:CD(SD)IGS	Gavage	6	3 hr	5	mg/kg	Low
3017656011	Rat230_2	116	6	1	Liver	B	thioacetamide	TAA	17	Rat	in vivo	Single	Male	Crj:CD(SD)IGS	Gavage	6	6 hr	5	mg/kg	Low
3017486027	Rat230_2	116	6	1	Kidney	A	thioacetamide	TAA	17	Rat	in vivo	Single	Male	Crj:CD(SD)IGS	Gavage	6	6 hr	5	mg/kg	Low
3017656012	Rat230_2	116	6	2	Liver	B	thioacetamide	TAA	17	Rat	in vivo	Single	Male	Crj:CD(SD)IGS	Gavage	6	6 hr	5	mg/kg	Low
3017486028	Rat230_2	116	6	2	Kidney	A	thioacetamide	TAA	17	Rat	in vivo	Single	Male	Crj:CD(SD)IGS	Gavage	6	6 hr	5	mg/kg	Low
3017656013	Rat230_2	116	6	5	Liver	B	thioacetamide	TAA	17	Rat	in vivo	Single	Male	Crj:CD(SD)IGS	Gavage	6	6 hr	5	mg/kg	Low
3017486029	Rat230_2	116	6	5	Kidney	A	thioacetamide	TAA	17	Rat	in vivo	Single	Male	Crj:CD(SD)IGS	Gavage	6	6 hr	5	mg/kg	Low
3017663009	Rat230_2	116	7	1	Liver	B	thioacetamide	TAA	17	Rat	in vivo	Single	Male	Crj:CD(SD)IGS	Gavage	6	9 hr	5	mg/kg	Low
3017458010	Rat230_2	116	7	1	Kidney	A	thioacetamide	TAA	17	Rat	in vivo	Single	Male	Crj:CD(SD)IGS	Gavage	6	9 hr	5	mg/kg	Low
3017663010	Rat230_2	116	7	3	Liver	B	thioacetamide	TAA	17	Rat	in vivo	Single	Male	Crj:CD(SD)IGS	Gavage	6	9 hr	5	mg/kg	Low
3017458011	Rat230_2	116	7	3	Kidney	C	thioacetamide	TAA	17	Rat	in vivo	Single	Male	Crj:CD(SD)IGS	Gavage	6	9 hr	5	mg/kg	Low
3017663011	Rat230_2	116	7	5	Liver	B	thioacetamide	TAA	17	Rat	in vivo	Single	Male	Crj:CD(SD)IGS	Gavage	6	9 hr	5	mg/kg	Low
3017458012	Rat230_2	116	7	5	Kidney	C	thioacetamide	TAA	17	Rat	in vivo	Single	Male	Crj:CD(SD)IGS	Gavage	6	9 hr	5	mg/kg	Low
3017663021	Rat230_2	116	8	1	Liver	A	thioacetamide	TAA	17	Rat	in vivo	Single	Male	Crj:CD(SD)IGS	Gavage	6	24 hr	5	mg/kg	Low
3017458022	Rat230_2	116	8	1	Kidney	B	thioacetamide	TAA	17	Rat	in vivo	Single	Male	Crj:CD(SD)IGS	Gavage	6	24 hr	5	mg/kg	Low
3017663022	Rat230_2	116	8	4	Liver	B	thioacetamide	TAA	17	Rat	in vivo	Single	Male	Crj:CD(SD)IGS	Gavage	6	24 hr	5	mg/kg	Low
3017458023	Rat230_2	116	8	4	Kidney	A	thioacetamide	TAA	17	Rat	in vivo	Single	Male	Crj:CD(SD)IGS	Gavage	6	24 hr	5	mg/kg	Low
3017663023	Rat230_2	116	8	5	Liver	B	thioacetamide	TAA	17	Rat	in vivo	Single	Male	Crj:CD(SD)IGS	Gavage	6	24 hr	5	mg/kg	Low
3017458024	Rat230_2	116	8	5	Kidney	A	thioacetamide	TAA	17	Rat	in vivo	Single	Male	Crj:CD(SD)IGS	Gavage	6	24 hr	5	mg/kg	Low
3017656002	Rat230_2	116	9	1	Liver	B	thioacetamide	TAA	17	Rat	in vivo	Single	Male	Crj:CD(SD)IGS	Gavage	6	3 hr	15	mg/kg	Middle
3017486018	Rat230_2	116	9	1	Kidney	A	thioacetamide	TAA	17	Rat	in vivo	Single	Male	Crj:CD(SD)IGS	Gavage	6	3 hr	15	mg/kg	Middle
3017656003	Rat230_2	116	9	2	Liver	B	thioacetamide	TAA	17	Rat	in vivo	Single	Male	Crj:CD(SD)IGS	Gavage	6	3 hr	15	mg/kg	Middle
3017486019	Rat230_2	116	9	2	Kidney	B	thioacetamide	TAA	17	Rat	in vivo	Single	Male	Crj:CD(SD)IGS	Gavage	6	3 hr	15	mg/kg	Middle
3017656004	Rat230_2	116	9	4	Liver	B	thioacetamide	TAA	17	Rat	in vivo	Single	Male	Crj:CD(SD)IGS	Gavage	6	3 hr	15	mg/kg	Middle
3017486020	Rat230_2	116	9	4	Kidney	C	thioacetamide	TAA	17	Rat	in vivo	Single	Male	Crj:CD(SD)IGS	Gavage	6	3 hr	15	mg/kg	Middle
3017656014	Rat230_2	116	10	1	Liver	B	thioacetamide	TAA	17	Rat	in vivo	Single	Male	Crj:CD(SD)IGS	Gavage	6	6 hr	15	mg/kg	Middle
3017486030	Rat230_2	116	10	1	Kidney	A	thioacetamide	TAA	17	Rat	in vivo	Single	Male	Crj:CD(SD)IGS	Gavage	6	6 hr	15	mg/kg	Middle
3017656015	Rat230_2	116	10	3	Liver	B	thioacetamide	TAA	17	Rat	in vivo	Single	Male	Crj:CD(SD)IGS	Gavage	6	6 hr	15	mg/kg	Middle
3017487001	Rat230_2	116	10	3	Kidney	A	thioacetamide	TAA	17	Rat	in vivo	Single	Male	Crj:CD(SD)IGS	Gavage	6	6 hr	15	mg/kg	Middle
3017656016	Rat230_2	116	10	5	Liver	C	thioacetamide	TAA	17	Rat	in vivo	Single	Male	Crj:CD(SD)IGS	Gavage	6	6 hr	15	mg/kg	Middle
3017487002	Rat230_2	116	10	5	Kidney	A	thioacetamide	TAA	17	Rat	in vivo	Single	Male	Crj:CD(SD)IGS	Gavage	6	6 hr	15	mg/kg	Middle
3017663012	Rat230_2	116	11	2	Liver	B	thioacetamide	TAA	17	Rat	in vivo	Single	Male	Crj:CD(SD)IGS	Gavage	6	9 hr	15	mg/kg	Middle
3017458013	Rat230_2	116	11	2	Kidney	A	thioacetamide	TAA	17	Rat	in vivo	Single	Male	Crj:CD(SD)IGS	Gavage	6	9 hr	15	mg/kg	Middle
3017663013	Rat230_2	116	11	3	Liver	B	thioacetamide	TAA	17	Rat	in vivo	Single	Male	Crj:CD(SD)IGS	Gavage	6	9 hr	15	mg/kg	Middle
3017458014	Rat230_2	116	11	3	Kidney	B	thioacetamide	TAA	17	Rat	in vivo	Single	Male	Crj:CD(SD)IGS	Gavage	6	9 hr	15	mg/kg	Middle
3017663014	Rat230_2	116	11	4	Liver	B	thioacetamide	TAA	17	Rat	in vivo	Single	Male	Crj:CD(SD)IGS	Gavage	6	9 hr	15	mg/kg	Middle
3017458015	Rat230_2	116	11	4	Kidney	A	thioacetamide	TAA	17	Rat	in vivo	Single	Male	Crj:CD(SD)IGS	Gavage	6	9 hr	15	mg/kg	Middle
3017663024	Rat230_2	116	12	2	Liver	B	thioacetamide	TAA	17	Rat	in vivo	Single	Male	Crj:CD(SD)IGS	Gavage	6	24 hr	15	mg/kg	Middle
3017458025	Rat230_2	116	12	2	Kidney	A	thioacetamide	TAA	17	Rat	in vivo	Single	Male	Crj:CD(SD)IGS	Gavage	6	24 hr	15	mg/kg	Middle
3017663025	Rat230_2	116	12	4	Liver	C	thioacetamide	TAA	17	Rat	in vivo	Single	Male	Crj:CD(SD)IGS	Gavage	6	24 hr	15	mg/kg	Middle
3017458026	Rat230_2	116	12	4	Kidney	B	thioacetamide	TAA	17	Rat	in vivo	Single	Male	Crj:CD(SD)IGS	Gavage	6	24 hr	15	mg/kg	Middle
3017663026	Rat230_2	116	12	5	Liver	B	thioacetamide	TAA	17	Rat	in vivo	Single	Male	Crj:CD(SD)IGS	Gavage	6	24 hr	15	mg/kg	Middle
3017458027	Rat230_2	116	12	5	Kidney	B	thioacetamide	TAA	17	Rat	in vivo	Single	Male	Crj:CD(SD)IGS	Gavage	6	24 hr	15	mg/kg	Middle
3017656005	Rat230_2	116	13	1	Liver	B	thioacetamide	TAA	17	Rat	in vivo	Single	Male	Crj:CD(SD)IGS	Gavage	6	3 hr	45	mg/kg	High
3017486021	Rat230_2	116	13	1	Kidney	A	thioacetamide	TAA	17	Rat	in vivo	Single	Male	Crj:CD(SD)IGS	Gavage	6	3 hr	45	mg/kg	High
3017656006	Rat230_2	116	13	2	Liver	B	thioacetamide	TAA	17	Rat	in vivo	Single	Male	Crj:CD(SD)IGS	Gavage	6	3 hr	45	mg/kg	High
3017486022	Rat230_2	116	13	2	Kidney	A	thioacetamide	TAA	17	Rat	in vivo	Single	Male	Crj:CD(SD)IGS	Gavage	6	3 hr	45	mg/kg	High
3017656007	Rat230_2	116	13	4	Liver	B	thioacetamide	TAA	17	Rat	in vivo	Single	Male	Crj:CD(SD)IGS	Gavage	6	3 hr	45	mg/kg	High
3017486023	Rat230_2	116	13	4	Kidney	B	thioacetamide	TAA	17	Rat	in vivo	Single	Male	Crj:CD(SD)IGS	Gavage	6	3 hr	45	mg/kg	High
3017656017	Rat230_2	116	14	1	Liver	B	thioacetamide	TAA	17	Rat	in vivo	Single	Male	Crj:CD(SD)IGS	Gavage	6	6 hr	45	mg/kg	High
3017487003	Rat230_2	116	14	1	Kidney	A	thioacetamide	TAA	17	Rat	in vivo	Single	Male	Crj:CD(SD)IGS	Gavage	6	6 hr	45	mg/kg	High
3017656018	Rat230_2	116	14	4	Liver	B	thioacetamide	TAA	17	Rat	in vivo	Single	Male	Crj:CD(SD)IGS	Gavage	6	6 hr	45	mg/kg	High
3017487004	Rat230_2	116	14	4	Kidney	A	thioacetamide	TAA	17	Rat	in vivo	Single	Male	Crj:CD(SD)IGS	Gavage	6	6 hr	45	mg/kg	High
3017656019	Rat230_2	116	14	5	Liver	C	thioacetamide	TAA	17	Rat	in vivo	Single	Male	Crj:CD(SD)IGS	Gavage	6	6 hr	45	mg/kg	High
3017487005	Rat230_2	116	14	5	Kidney	B	thioacetamide	TAA	17	Rat	in vivo	Single	Male	Crj:CD(SD)IGS	Gavage	6	6 hr	45	mg/kg	High
3017663015	Rat230_2	116	15	1	Liver	B	thioacetamide	TAA	17	Rat	in vivo	Single	Male	Crj:CD(SD)IGS	Gavage	6	9 hr	45	mg/kg	High
3017458016	Rat230_2	116	15	1	Kidney	A	thioacetamide	TAA	17	Rat	in vivo	Single	Male	Crj:CD(SD)IGS	Gavage	6	9 hr	45	mg/kg	High
3017663016	Rat230_2	116	15	2	Liver	C	thioacetamide	TAA	17	Rat	in vivo	Single	Male	Crj:CD(SD)IGS	Gavage	6	9 hr	45	mg/kg	High
3017458017	Rat230_2	116	15	2	Kidney	B	thioacetamide	TAA	17	Rat	in vivo	Single	Male	Crj:CD(SD)IGS	Gavage	6	9 hr	45	mg/kg	High
3017663017	Rat230_2	116	15	5	Liver	B	thioacetamide	TAA	17	Rat	in vivo	Single	Male	Crj:CD(SD)IGS	Gavage	6	9 hr	45	mg/kg	High
3017458018	Rat230_2	116	15	5	Kidney	A	thioacetamide	TAA	17	Rat	in vivo	Single	Male	Crj:CD(SD)IGS	Gavage	6	9 hr	45	mg/kg	High
3017663027	Rat230_2	116	16	3	Liver	C	thioacetamide	TAA	17	Rat	in vivo	Single	Male	Crj:CD(SD)IGS	Gavage	6	24 hr	45	mg/kg	High
3017458028	Rat230_2	116	16	3	Kidney	C	thioacetamide	TAA	17	Rat	in vivo	Single	Male	Crj:CD(SD)IGS	Gavage	6	24 hr	45	mg/kg	High
3017663028	Rat230_2	116	16	4	Liver	B	thioacetamide	TAA	17	Rat	in vivo	Single	Male	Crj:CD(SD)IGS	Gavage	6	24 hr	45	mg/kg	High
3017458029	Rat230_2	116	16	4	Kidney	B	thioacetamide	TAA	17	Rat	in vivo	Single	Male	Crj:CD(SD)IGS	Gavage	6	24 hr	45	mg/kg	High
3017663029	Rat230_2	116	16	5	Liver	B	thioacetamide	TAA	17	Rat	in vivo	Single	Male	Crj:CD(SD)IGS	Gavage	6	24 hr	45	mg/kg	High
3017458030	Rat230_2	116	16	5	Kidney	A	thioacetamide	TAA	17	Rat	in vivo	Single	Male	Crj:CD(SD)IGS	Gavage	6	24 hr	45	mg/kg	High
3017664024	Rat230_2	117	1	1	Liver	B	thioacetamide	TAA	17	Rat	in vivo	Repeat	Male	Crj:CD(SD)IGS	Gavage	6	4 day	0	mg/kg	Control
3017451026	Rat230_2	117	1	1	Kidney	A	thioacetamide	TAA	17	Rat	in vivo	Repeat	Male	Crj:CD(SD)IGS	Gavage	6	4 day	0	mg/kg	Control
3017664025	Rat230_2	117	1	2	Liver	B	thioacetamide	TAA	17	Rat	in vivo	Repeat	Male	Crj:CD(SD)IGS	Gavage	6	4 day	0	mg/kg	Control
3017451025	Rat230_2	117	1	2	Kidney	B	thioacetamide	TAA	17	Rat	in vivo	Repeat	Male	Crj:CD(SD)IGS	Gavage	6	4 day	0	mg/kg	Control
3017664026	Rat230_2	117	1	4	Liver	B	thioacetamide	TAA	17	Rat	in vivo	Repeat	Male	Crj:CD(SD)IGS	Gavage	6	4 day	0	mg/kg	Control
3017451027	Rat230_2	117	1	4	Kidney	B	thioacetamide	TAA	17	Rat	in vivo	Repeat	Male	Crj:CD(SD)IGS	Gavage	6	4 day	0	mg/kg	Control
3017665006	Rat230_2	117	2	2	Liver	B	thioacetamide	TAA	17	Rat	in vivo	Repeat	Male	Crj:CD(SD)IGS	Gavage	6	8 day	0	mg/kg	Control
3017452007	Rat230_2	117	2	2	Kidney	B	thioacetamide	TAA	17	Rat	in vivo	Repeat	Male	Crj:CD(SD)IGS	Gavage	6	8 day	0	mg/kg	Control
3017665007	Rat230_2	117	2	4	Liver	C	thioacetamide	TAA	17	Rat	in vivo	Repeat	Male	Crj:CD(SD)IGS	Gavage	6	8 day	0	mg/kg	Control
3017452008	Rat230_2	117	2	4	Kidney	A	thioacetamide	TAA	17	Rat	in vivo	Repeat	Male	Crj:CD(SD)IGS	Gavage	6	8 day	0	mg/kg	Control
3017665008	Rat230_2	117	2	5	Liver	B	thioacetamide	TAA	17	Rat	in vivo	Repeat	Male	Crj:CD(SD)IGS	Gavage	6	8 day	0	mg/kg	Control
3017452009	Rat230_2	117	2	5	Kidney	B	thioacetamide	TAA	17	Rat	in vivo	Repeat	Male	Crj:CD(SD)IGS	Gavage	6	8 day	0	mg/kg	Control
3017674011	Rat230_2	117	3	1	Liver	B	thioacetamide	TAA	17	Rat	in vivo	Repeat	Male	Crj:CD(SD)IGS	Gavage	6	15 day	0	mg/kg	Control
3017451001	Rat230_2	117	3	1	Kidney	B	thioacetamide	TAA	17	Rat	in vivo	Repeat	Male	Crj:CD(SD)IGS	Gavage	6	15 day	0	mg/kg	Control
3017674012	Rat230_2	117	3	3	Liver	B	thioacetamide	TAA	17	Rat	in vivo	Repeat	Male	Crj:CD(SD)IGS	Gavage	6	15 day	0	mg/kg	Control
3017451002	Rat230_2	117	3	3	Kidney	C	thioacetamide	TAA	17	Rat	in vivo	Repeat	Male	Crj:CD(SD)IGS	Gavage	6	15 day	0	mg/kg	Control
3017674013	Rat230_2	117	3	5	Liver	B	thioacetamide	TAA	17	Rat	in vivo	Repeat	Male	Crj:CD(SD)IGS	Gavage	6	15 day	0	mg/kg	Control
3017451003	Rat230_2	117	3	5	Kidney	A	thioacetamide	TAA	17	Rat	in vivo	Repeat	Male	Crj:CD(SD)IGS	Gavage	6	15 day	0	mg/kg	Control
3017674023	Rat230_2	117	4	1	Liver	B	thioacetamide	TAA	17	Rat	in vivo	Repeat	Male	Crj:CD(SD)IGS	Gavage	6	29 day	0	mg/kg	Control
3017451013	Rat230_2	117	4	1	Kidney	A	thioacetamide	TAA	17	Rat	in vivo	Repeat	Male	Crj:CD(SD)IGS	Gavage	6	29 day	0	mg/kg	Control
3017674024	Rat230_2	117	4	4	Liver	B	thioacetamide	TAA	17	Rat	in vivo	Repeat	Male	Crj:CD(SD)IGS	Gavage	6	29 day	0	mg/kg	Control
3017451014	Rat230_2	117	4	4	Kidney	A	thioacetamide	TAA	17	Rat	in vivo	Repeat	Male	Crj:CD(SD)IGS	Gavage	6	29 day	0	mg/kg	Control
3017674025	Rat230_2	117	4	5	Liver	B	thioacetamide	TAA	17	Rat	in vivo	Repeat	Male	Crj:CD(SD)IGS	Gavage	6	29 day	0	mg/kg	Control
3017451015	Rat230_2	117	4	5	Kidney	A	thioacetamide	TAA	17	Rat	in vivo	Repeat	Male	Crj:CD(SD)IGS	Gavage	6	29 day	0	mg/kg	Control
3017664027	Rat230_2	117	5	2	Liver	B	thioacetamide	TAA	17	Rat	in vivo	Repeat	Male	Crj:CD(SD)IGS	Gavage	6	4 day	5	mg/kg	Low
3017451028	Rat230_2	117	5	2	Kidney	A	thioacetamide	TAA	17	Rat	in vivo	Repeat	Male	Crj:CD(SD)IGS	Gavage	6	4 day	5	mg/kg	Low
3017664028	Rat230_2	117	5	4	Liver	B	thioacetamide	TAA	17	Rat	in vivo	Repeat	Male	Crj:CD(SD)IGS	Gavage	6	4 day	5	mg/kg	Low
3017451029	Rat230_2	117	5	4	Kidney	C	thioacetamide	TAA	17	Rat	in vivo	Repeat	Male	Crj:CD(SD)IGS	Gavage	6	4 day	5	mg/kg	Low
3017664029	Rat230_2	117	5	5	Liver	B	thioacetamide	TAA	17	Rat	in vivo	Repeat	Male	Crj:CD(SD)IGS	Gavage	6	4 day	5	mg/kg	Low
3017451030	Rat230_2	117	5	5	Kidney	B	thioacetamide	TAA	17	Rat	in vivo	Repeat	Male	Crj:CD(SD)IGS	Gavage	6	4 day	5	mg/kg	Low
3017665009	Rat230_2	117	6	3	Liver	B	thioacetamide	TAA	17	Rat	in vivo	Repeat	Male	Crj:CD(SD)IGS	Gavage	6	8 day	5	mg/kg	Low
3017452010	Rat230_2	117	6	3	Kidney	B	thioacetamide	TAA	17	Rat	in vivo	Repeat	Male	Crj:CD(SD)IGS	Gavage	6	8 day	5	mg/kg	Low
3017665010	Rat230_2	117	6	4	Liver	B	thioacetamide	TAA	17	Rat	in vivo	Repeat	Male	Crj:CD(SD)IGS	Gavage	6	8 day	5	mg/kg	Low
3017452011	Rat230_2	117	6	4	Kidney	B	thioacetamide	TAA	17	Rat	in vivo	Repeat	Male	Crj:CD(SD)IGS	Gavage	6	8 day	5	mg/kg	Low
3017665011	Rat230_2	117	6	5	Liver	B	thioacetamide	TAA	17	Rat	in vivo	Repeat	Male	Crj:CD(SD)IGS	Gavage	6	8 day	5	mg/kg	Low
3017452012	Rat230_2	117	6	5	Kidney	A	thioacetamide	TAA	17	Rat	in vivo	Repeat	Male	Crj:CD(SD)IGS	Gavage	6	8 day	5	mg/kg	Low
3017674014	Rat230_2	117	7	1	Liver	B	thioacetamide	TAA	17	Rat	in vivo	Repeat	Male	Crj:CD(SD)IGS	Gavage	6	15 day	5	mg/kg	Low
3017451004	Rat230_2	117	7	1	Kidney	A	thioacetamide	TAA	17	Rat	in vivo	Repeat	Male	Crj:CD(SD)IGS	Gavage	6	15 day	5	mg/kg	Low
3017674015	Rat230_2	117	7	4	Liver	B	thioacetamide	TAA	17	Rat	in vivo	Repeat	Male	Crj:CD(SD)IGS	Gavage	6	15 day	5	mg/kg	Low
3017451005	Rat230_2	117	7	4	Kidney	A	thioacetamide	TAA	17	Rat	in vivo	Repeat	Male	Crj:CD(SD)IGS	Gavage	6	15 day	5	mg/kg	Low
3017674016	Rat230_2	117	7	5	Liver	B	thioacetamide	TAA	17	Rat	in vivo	Repeat	Male	Crj:CD(SD)IGS	Gavage	6	15 day	5	mg/kg	Low
3017451006	Rat230_2	117	7	5	Kidney	B	thioacetamide	TAA	17	Rat	in vivo	Repeat	Male	Crj:CD(SD)IGS	Gavage	6	15 day	5	mg/kg	Low
3017674026	Rat230_2	117	8	1	Liver	B	thioacetamide	TAA	17	Rat	in vivo	Repeat	Male	Crj:CD(SD)IGS	Gavage	6	29 day	5	mg/kg	Low
3017451016	Rat230_2	117	8	1	Kidney	A	thioacetamide	TAA	17	Rat	in vivo	Repeat	Male	Crj:CD(SD)IGS	Gavage	6	29 day	5	mg/kg	Low
3017674027	Rat230_2	117	8	2	Liver	B	thioacetamide	TAA	17	Rat	in vivo	Repeat	Male	Crj:CD(SD)IGS	Gavage	6	29 day	5	mg/kg	Low
3017451017	Rat230_2	117	8	2	Kidney	A	thioacetamide	TAA	17	Rat	in vivo	Repeat	Male	Crj:CD(SD)IGS	Gavage	6	29 day	5	mg/kg	Low
3017674028	Rat230_2	117	8	3	Liver	B	thioacetamide	TAA	17	Rat	in vivo	Repeat	Male	Crj:CD(SD)IGS	Gavage	6	29 day	5	mg/kg	Low
3017451018	Rat230_2	117	8	3	Kidney	C	thioacetamide	TAA	17	Rat	in vivo	Repeat	Male	Crj:CD(SD)IGS	Gavage	6	29 day	5	mg/kg	Low
3017664030	Rat230_2	117	9	3	Liver	B	thioacetamide	TAA	17	Rat	in vivo	Repeat	Male	Crj:CD(SD)IGS	Gavage	6	4 day	15	mg/kg	Middle
3017452001	Rat230_2	117	9	3	Kidney	B	thioacetamide	TAA	17	Rat	in vivo	Repeat	Male	Crj:CD(SD)IGS	Gavage	6	4 day	15	mg/kg	Middle
3017665001	Rat230_2	117	9	4	Liver	B	thioacetamide	TAA	17	Rat	in vivo	Repeat	Male	Crj:CD(SD)IGS	Gavage	6	4 day	15	mg/kg	Middle
3017452002	Rat230_2	117	9	4	Kidney	B	thioacetamide	TAA	17	Rat	in vivo	Repeat	Male	Crj:CD(SD)IGS	Gavage	6	4 day	15	mg/kg	Middle
3017665002	Rat230_2	117	9	5	Liver	B	thioacetamide	TAA	17	Rat	in vivo	Repeat	Male	Crj:CD(SD)IGS	Gavage	6	4 day	15	mg/kg	Middle
3017452003	Rat230_2	117	9	5	Kidney	B	thioacetamide	TAA	17	Rat	in vivo	Repeat	Male	Crj:CD(SD)IGS	Gavage	6	4 day	15	mg/kg	Middle
3017665012	Rat230_2	117	10	1	Liver	B	thioacetamide	TAA	17	Rat	in vivo	Repeat	Male	Crj:CD(SD)IGS	Gavage	6	8 day	15	mg/kg	Middle
3017452013	Rat230_2	117	10	1	Kidney	A	thioacetamide	TAA	17	Rat	in vivo	Repeat	Male	Crj:CD(SD)IGS	Gavage	6	8 day	15	mg/kg	Middle
3017665013	Rat230_2	117	10	2	Liver	B	thioacetamide	TAA	17	Rat	in vivo	Repeat	Male	Crj:CD(SD)IGS	Gavage	6	8 day	15	mg/kg	Middle
3017452014	Rat230_2	117	10	2	Kidney	A	thioacetamide	TAA	17	Rat	in vivo	Repeat	Male	Crj:CD(SD)IGS	Gavage	6	8 day	15	mg/kg	Middle
3017665014	Rat230_2	117	10	4	Liver	B	thioacetamide	TAA	17	Rat	in vivo	Repeat	Male	Crj:CD(SD)IGS	Gavage	6	8 day	15	mg/kg	Middle
3017452015	Rat230_2	117	10	4	Kidney	B	thioacetamide	TAA	17	Rat	in vivo	Repeat	Male	Crj:CD(SD)IGS	Gavage	6	8 day	15	mg/kg	Middle
3017674017	Rat230_2	117	11	1	Liver	B	thioacetamide	TAA	17	Rat	in vivo	Repeat	Male	Crj:CD(SD)IGS	Gavage	6	15 day	15	mg/kg	Middle
3017451007	Rat230_2	117	11	1	Kidney	A	thioacetamide	TAA	17	Rat	in vivo	Repeat	Male	Crj:CD(SD)IGS	Gavage	6	15 day	15	mg/kg	Middle
3017674018	Rat230_2	117	11	3	Liver	B	thioacetamide	TAA	17	Rat	in vivo	Repeat	Male	Crj:CD(SD)IGS	Gavage	6	15 day	15	mg/kg	Middle
3017451008	Rat230_2	117	11	3	Kidney	A	thioacetamide	TAA	17	Rat	in vivo	Repeat	Male	Crj:CD(SD)IGS	Gavage	6	15 day	15	mg/kg	Middle
3017674019	Rat230_2	117	11	5	Liver	B	thioacetamide	TAA	17	Rat	in vivo	Repeat	Male	Crj:CD(SD)IGS	Gavage	6	15 day	15	mg/kg	Middle
3017451009	Rat230_2	117	11	5	Kidney	A	thioacetamide	TAA	17	Rat	in vivo	Repeat	Male	Crj:CD(SD)IGS	Gavage	6	15 day	15	mg/kg	Middle
3017674029	Rat230_2	117	12	2	Liver	B	thioacetamide	TAA	17	Rat	in vivo	Repeat	Male	Crj:CD(SD)IGS	Gavage	6	29 day	15	mg/kg	Middle
3017451019	Rat230_2	117	12	2	Kidney	B	thioacetamide	TAA	17	Rat	in vivo	Repeat	Male	Crj:CD(SD)IGS	Gavage	6	29 day	15	mg/kg	Middle
3017674030	Rat230_2	117	12	3	Liver	B	thioacetamide	TAA	17	Rat	in vivo	Repeat	Male	Crj:CD(SD)IGS	Gavage	6	29 day	15	mg/kg	Middle
3017451020	Rat230_2	117	12	3	Kidney	A	thioacetamide	TAA	17	Rat	in vivo	Repeat	Male	Crj:CD(SD)IGS	Gavage	6	29 day	15	mg/kg	Middle
3017675001	Rat230_2	117	12	4	Liver	B	thioacetamide	TAA	17	Rat	in vivo	Repeat	Male	Crj:CD(SD)IGS	Gavage	6	29 day	15	mg/kg	Middle
3017451021	Rat230_2	117	12	4	Kidney	A	thioacetamide	TAA	17	Rat	in vivo	Repeat	Male	Crj:CD(SD)IGS	Gavage	6	29 day	15	mg/kg	Middle
3017665003	Rat230_2	117	13	1	Liver	B	thioacetamide	TAA	17	Rat	in vivo	Repeat	Male	Crj:CD(SD)IGS	Gavage	6	4 day	45	mg/kg	High
3017452004	Rat230_2	117	13	1	Kidney	B	thioacetamide	TAA	17	Rat	in vivo	Repeat	Male	Crj:CD(SD)IGS	Gavage	6	4 day	45	mg/kg	High
3017665004	Rat230_2	117	13	2	Liver	B	thioacetamide	TAA	17	Rat	in vivo	Repeat	Male	Crj:CD(SD)IGS	Gavage	6	4 day	45	mg/kg	High
3017452005	Rat230_2	117	13	2	Kidney	B	thioacetamide	TAA	17	Rat	in vivo	Repeat	Male	Crj:CD(SD)IGS	Gavage	6	4 day	45	mg/kg	High
3017665005	Rat230_2	117	13	4	Liver	B	thioacetamide	TAA	17	Rat	in vivo	Repeat	Male	Crj:CD(SD)IGS	Gavage	6	4 day	45	mg/kg	High
3017452006	Rat230_2	117	13	4	Kidney	A	thioacetamide	TAA	17	Rat	in vivo	Repeat	Male	Crj:CD(SD)IGS	Gavage	6	4 day	45	mg/kg	High
3017665015	Rat230_2	117	14	1	Liver	B	thioacetamide	TAA	17	Rat	in vivo	Repeat	Male	Crj:CD(SD)IGS	Gavage	6	8 day	45	mg/kg	High
3017452016	Rat230_2	117	14	1	Kidney	B	thioacetamide	TAA	17	Rat	in vivo	Repeat	Male	Crj:CD(SD)IGS	Gavage	6	8 day	45	mg/kg	High
3017665016	Rat230_2	117	14	3	Liver	C	thioacetamide	TAA	17	Rat	in vivo	Repeat	Male	Crj:CD(SD)IGS	Gavage	6	8 day	45	mg/kg	High
3017452017	Rat230_2	117	14	3	Kidney	B	thioacetamide	TAA	17	Rat	in vivo	Repeat	Male	Crj:CD(SD)IGS	Gavage	6	8 day	45	mg/kg	High
3017665017	Rat230_2	117	14	4	Liver	B	thioacetamide	TAA	17	Rat	in vivo	Repeat	Male	Crj:CD(SD)IGS	Gavage	6	8 day	45	mg/kg	High
3017452018	Rat230_2	117	14	4	Kidney	A	thioacetamide	TAA	17	Rat	in vivo	Repeat	Male	Crj:CD(SD)IGS	Gavage	6	8 day	45	mg/kg	High
3017674020	Rat230_2	117	15	1	Liver	B	thioacetamide	TAA	17	Rat	in vivo	Repeat	Male	Crj:CD(SD)IGS	Gavage	6	15 day	45	mg/kg	High
3017451010	Rat230_2	117	15	1	Kidney	A	thioacetamide	TAA	17	Rat	in vivo	Repeat	Male	Crj:CD(SD)IGS	Gavage	6	15 day	45	mg/kg	High
3017674021	Rat230_2	117	15	2	Liver	B	thioacetamide	TAA	17	Rat	in vivo	Repeat	Male	Crj:CD(SD)IGS	Gavage	6	15 day	45	mg/kg	High
3017451011	Rat230_2	117	15	2	Kidney	B	thioacetamide	TAA	17	Rat	in vivo	Repeat	Male	Crj:CD(SD)IGS	Gavage	6	15 day	45	mg/kg	High
3017674022	Rat230_2	117	15	3	Liver	B	thioacetamide	TAA	17	Rat	in vivo	Repeat	Male	Crj:CD(SD)IGS	Gavage	6	15 day	45	mg/kg	High
3017451012	Rat230_2	117	15	3	Kidney	A	thioacetamide	TAA	17	Rat	in vivo	Repeat	Male	Crj:CD(SD)IGS	Gavage	6	15 day	45	mg/kg	High
3017675002	Rat230_2	117	16	1	Liver	B	thioacetamide	TAA	17	Rat	in vivo	Repeat	Male	Crj:CD(SD)IGS	Gavage	6	29 day	45	mg/kg	High
3017451022	Rat230_2	117	16	1	Kidney	B	thioacetamide	TAA	17	Rat	in vivo	Repeat	Male	Crj:CD(SD)IGS	Gavage	6	29 day	45	mg/kg	High
3017675003	Rat230_2	117	16	2	Liver	B	thioacetamide	TAA	17	Rat	in vivo	Repeat	Male	Crj:CD(SD)IGS	Gavage	6	29 day	45	mg/kg	High
3017451023	Rat230_2	117	16	2	Kidney	A	thioacetamide	TAA	17	Rat	in vivo	Repeat	Male	Crj:CD(SD)IGS	Gavage	6	29 day	45	mg/kg	High
3017675004	Rat230_2	117	16	3	Liver	B	thioacetamide	TAA	17	Rat	in vivo	Repeat	Male	Crj:CD(SD)IGS	Gavage	6	29 day	45	mg/kg	High
3017451024	Rat230_2	117	16	3	Kidney	A	thioacetamide	TAA	17	Rat	in vivo	Repeat	Male	Crj:CD(SD)IGS	Gavage	6	29 day	45	mg/kg	High
3017668023	Rat230_2	123	1	1	Liver	C	omeprazole	OPZ	12	Rat	in vivo	Single	Male	Crj:CD(SD)IGS	Gavage	6	3 hr	0	mg/kg	Control
3017843012	Rat230_2	123	1	1	Kidney	C	omeprazole	OPZ	12	Rat	in vivo	Single	Male	Crj:CD(SD)IGS	Gavage	6	3 hr	0	mg/kg	Control
3017668024	Rat230_2	123	1	2	Liver	B	omeprazole	OPZ	12	Rat	in vivo	Single	Male	Crj:CD(SD)IGS	Gavage	6	3 hr	0	mg/kg	Control
3017843013	Rat230_2	123	1	2	Kidney	A	omeprazole	OPZ	12	Rat	in vivo	Single	Male	Crj:CD(SD)IGS	Gavage	6	3 hr	0	mg/kg	Control
3017668025	Rat230_2	123	1	5	Liver	B	omeprazole	OPZ	12	Rat	in vivo	Single	Male	Crj:CD(SD)IGS	Gavage	6	3 hr	0	mg/kg	Control
3017843014	Rat230_2	123	1	5	Kidney	B	omeprazole	OPZ	12	Rat	in vivo	Single	Male	Crj:CD(SD)IGS	Gavage	6	3 hr	0	mg/kg	Control
3017669005	Rat230_2	123	2	2	Liver	B	omeprazole	OPZ	12	Rat	in vivo	Single	Male	Crj:CD(SD)IGS	Gavage	6	6 hr	0	mg/kg	Control
3017843024	Rat230_2	123	2	2	Kidney	B	omeprazole	OPZ	12	Rat	in vivo	Single	Male	Crj:CD(SD)IGS	Gavage	6	6 hr	0	mg/kg	Control
3017669006	Rat230_2	123	2	4	Liver	B	omeprazole	OPZ	12	Rat	in vivo	Single	Male	Crj:CD(SD)IGS	Gavage	6	6 hr	0	mg/kg	Control
3017843025	Rat230_2	123	2	4	Kidney	A	omeprazole	OPZ	12	Rat	in vivo	Single	Male	Crj:CD(SD)IGS	Gavage	6	6 hr	0	mg/kg	Control
3017669007	Rat230_2	123	2	5	Liver	B	omeprazole	OPZ	12	Rat	in vivo	Single	Male	Crj:CD(SD)IGS	Gavage	6	6 hr	0	mg/kg	Control
3017843026	Rat230_2	123	2	5	Kidney	A	omeprazole	OPZ	12	Rat	in vivo	Single	Male	Crj:CD(SD)IGS	Gavage	6	6 hr	0	mg/kg	Control
3017667029	Rat230_2	123	3	1	Liver	B	omeprazole	OPZ	12	Rat	in vivo	Single	Male	Crj:CD(SD)IGS	Gavage	6	9 hr	0	mg/kg	Control
3017832029	Rat230_2	123	3	1	Kidney	B	omeprazole	OPZ	12	Rat	in vivo	Single	Male	Crj:CD(SD)IGS	Gavage	6	9 hr	0	mg/kg	Control
3017667030	Rat230_2	123	3	4	Liver	B	omeprazole	OPZ	12	Rat	in vivo	Single	Male	Crj:CD(SD)IGS	Gavage	6	9 hr	0	mg/kg	Control
3017832030	Rat230_2	123	3	4	Kidney	C	omeprazole	OPZ	12	Rat	in vivo	Single	Male	Crj:CD(SD)IGS	Gavage	6	9 hr	0	mg/kg	Control
3017668001	Rat230_2	123	3	5	Liver	B	omeprazole	OPZ	12	Rat	in vivo	Single	Male	Crj:CD(SD)IGS	Gavage	6	9 hr	0	mg/kg	Control
3017833001	Rat230_2	123	3	5	Kidney	A	omeprazole	OPZ	12	Rat	in vivo	Single	Male	Crj:CD(SD)IGS	Gavage	6	9 hr	0	mg/kg	Control
3017668011	Rat230_2	123	4	2	Liver	B	omeprazole	OPZ	12	Rat	in vivo	Single	Male	Crj:CD(SD)IGS	Gavage	6	24 hr	0	mg/kg	Control
3017833011	Rat230_2	123	4	2	Kidney	C	omeprazole	OPZ	12	Rat	in vivo	Single	Male	Crj:CD(SD)IGS	Gavage	6	24 hr	0	mg/kg	Control
3017668012	Rat230_2	123	4	3	Liver	B	omeprazole	OPZ	12	Rat	in vivo	Single	Male	Crj:CD(SD)IGS	Gavage	6	24 hr	0	mg/kg	Control
3017833012	Rat230_2	123	4	3	Kidney	A	omeprazole	OPZ	12	Rat	in vivo	Single	Male	Crj:CD(SD)IGS	Gavage	6	24 hr	0	mg/kg	Control
3017668013	Rat230_2	123	4	4	Liver	B	omeprazole	OPZ	12	Rat	in vivo	Single	Male	Crj:CD(SD)IGS	Gavage	6	24 hr	0	mg/kg	Control
3017833013	Rat230_2	123	4	4	Kidney	A	omeprazole	OPZ	12	Rat	in vivo	Single	Male	Crj:CD(SD)IGS	Gavage	6	24 hr	0	mg/kg	Control
3017668026	Rat230_2	123	5	2	Liver	B	omeprazole	OPZ	12	Rat	in vivo	Single	Male	Crj:CD(SD)IGS	Gavage	6	3 hr	100	mg/kg	Low
3017843015	Rat230_2	123	5	2	Kidney	A	omeprazole	OPZ	12	Rat	in vivo	Single	Male	Crj:CD(SD)IGS	Gavage	6	3 hr	100	mg/kg	Low
3017668027	Rat230_2	123	5	4	Liver	B	omeprazole	OPZ	12	Rat	in vivo	Single	Male	Crj:CD(SD)IGS	Gavage	6	3 hr	100	mg/kg	Low
3017843016	Rat230_2	123	5	4	Kidney	A	omeprazole	OPZ	12	Rat	in vivo	Single	Male	Crj:CD(SD)IGS	Gavage	6	3 hr	100	mg/kg	Low
3017668028	Rat230_2	123	5	5	Liver	B	omeprazole	OPZ	12	Rat	in vivo	Single	Male	Crj:CD(SD)IGS	Gavage	6	3 hr	100	mg/kg	Low
3017843017	Rat230_2	123	5	5	Kidney	A	omeprazole	OPZ	12	Rat	in vivo	Single	Male	Crj:CD(SD)IGS	Gavage	6	3 hr	100	mg/kg	Low
3017669008	Rat230_2	123	6	3	Liver	B	omeprazole	OPZ	12	Rat	in vivo	Single	Male	Crj:CD(SD)IGS	Gavage	6	6 hr	100	mg/kg	Low
3017843027	Rat230_2	123	6	3	Kidney	A	omeprazole	OPZ	12	Rat	in vivo	Single	Male	Crj:CD(SD)IGS	Gavage	6	6 hr	100	mg/kg	Low
3017669009	Rat230_2	123	6	4	Liver	B	omeprazole	OPZ	12	Rat	in vivo	Single	Male	Crj:CD(SD)IGS	Gavage	6	6 hr	100	mg/kg	Low
3017843028	Rat230_2	123	6	4	Kidney	A	omeprazole	OPZ	12	Rat	in vivo	Single	Male	Crj:CD(SD)IGS	Gavage	6	6 hr	100	mg/kg	Low
3017669010	Rat230_2	123	6	5	Liver	B	omeprazole	OPZ	12	Rat	in vivo	Single	Male	Crj:CD(SD)IGS	Gavage	6	6 hr	100	mg/kg	Low
3017843029	Rat230_2	123	6	5	Kidney	A	omeprazole	OPZ	12	Rat	in vivo	Single	Male	Crj:CD(SD)IGS	Gavage	6	6 hr	100	mg/kg	Low
3017668002	Rat230_2	123	7	2	Liver	B	omeprazole	OPZ	12	Rat	in vivo	Single	Male	Crj:CD(SD)IGS	Gavage	6	9 hr	100	mg/kg	Low
3017833002	Rat230_2	123	7	2	Kidney	A	omeprazole	OPZ	12	Rat	in vivo	Single	Male	Crj:CD(SD)IGS	Gavage	6	9 hr	100	mg/kg	Low
3017668003	Rat230_2	123	7	3	Liver	B	omeprazole	OPZ	12	Rat	in vivo	Single	Male	Crj:CD(SD)IGS	Gavage	6	9 hr	100	mg/kg	Low
3017833003	Rat230_2	123	7	3	Kidney	A	omeprazole	OPZ	12	Rat	in vivo	Single	Male	Crj:CD(SD)IGS	Gavage	6	9 hr	100	mg/kg	Low
3017668004	Rat230_2	123	7	5	Liver	B	omeprazole	OPZ	12	Rat	in vivo	Single	Male	Crj:CD(SD)IGS	Gavage	6	9 hr	100	mg/kg	Low
3017833004	Rat230_2	123	7	5	Kidney	C	omeprazole	OPZ	12	Rat	in vivo	Single	Male	Crj:CD(SD)IGS	Gavage	6	9 hr	100	mg/kg	Low
3017668014	Rat230_2	123	8	1	Liver	B	omeprazole	OPZ	12	Rat	in vivo	Single	Male	Crj:CD(SD)IGS	Gavage	6	24 hr	100	mg/kg	Low
3017833014	Rat230_2	123	8	1	Kidney	A	omeprazole	OPZ	12	Rat	in vivo	Single	Male	Crj:CD(SD)IGS	Gavage	6	24 hr	100	mg/kg	Low
3017668015	Rat230_2	123	8	2	Liver	B	omeprazole	OPZ	12	Rat	in vivo	Single	Male	Crj:CD(SD)IGS	Gavage	6	24 hr	100	mg/kg	Low
3017833015	Rat230_2	123	8	2	Kidney	A	omeprazole	OPZ	12	Rat	in vivo	Single	Male	Crj:CD(SD)IGS	Gavage	6	24 hr	100	mg/kg	Low
3017668016	Rat230_2	123	8	5	Liver	B	omeprazole	OPZ	12	Rat	in vivo	Single	Male	Crj:CD(SD)IGS	Gavage	6	24 hr	100	mg/kg	Low
3017833016	Rat230_2	123	8	5	Kidney	A	omeprazole	OPZ	12	Rat	in vivo	Single	Male	Crj:CD(SD)IGS	Gavage	6	24 hr	100	mg/kg	Low
3017668029	Rat230_2	123	9	1	Liver	B	omeprazole	OPZ	12	Rat	in vivo	Single	Male	Crj:CD(SD)IGS	Gavage	6	3 hr	300	mg/kg	Middle
3017843018	Rat230_2	123	9	1	Kidney	A	omeprazole	OPZ	12	Rat	in vivo	Single	Male	Crj:CD(SD)IGS	Gavage	6	3 hr	300	mg/kg	Middle
3017668030	Rat230_2	123	9	2	Liver	B	omeprazole	OPZ	12	Rat	in vivo	Single	Male	Crj:CD(SD)IGS	Gavage	6	3 hr	300	mg/kg	Middle
3017843019	Rat230_2	123	9	2	Kidney	A	omeprazole	OPZ	12	Rat	in vivo	Single	Male	Crj:CD(SD)IGS	Gavage	6	3 hr	300	mg/kg	Middle
3017669001	Rat230_2	123	9	5	Liver	B	omeprazole	OPZ	12	Rat	in vivo	Single	Male	Crj:CD(SD)IGS	Gavage	6	3 hr	300	mg/kg	Middle
3017843020	Rat230_2	123	9	5	Kidney	A	omeprazole	OPZ	12	Rat	in vivo	Single	Male	Crj:CD(SD)IGS	Gavage	6	3 hr	300	mg/kg	Middle
3017669011	Rat230_2	123	10	1	Liver	B	omeprazole	OPZ	12	Rat	in vivo	Single	Male	Crj:CD(SD)IGS	Gavage	6	6 hr	300	mg/kg	Middle
3017843030	Rat230_2	123	10	1	Kidney	B	omeprazole	OPZ	12	Rat	in vivo	Single	Male	Crj:CD(SD)IGS	Gavage	6	6 hr	300	mg/kg	Middle
3017669012	Rat230_2	123	10	3	Liver	B	omeprazole	OPZ	12	Rat	in vivo	Single	Male	Crj:CD(SD)IGS	Gavage	6	6 hr	300	mg/kg	Middle
3017844001	Rat230_2	123	10	3	Kidney	A	omeprazole	OPZ	12	Rat	in vivo	Single	Male	Crj:CD(SD)IGS	Gavage	6	6 hr	300	mg/kg	Middle
3017669013	Rat230_2	123	10	5	Liver	B	omeprazole	OPZ	12	Rat	in vivo	Single	Male	Crj:CD(SD)IGS	Gavage	6	6 hr	300	mg/kg	Middle
3017844002	Rat230_2	123	10	5	Kidney	A	omeprazole	OPZ	12	Rat	in vivo	Single	Male	Crj:CD(SD)IGS	Gavage	6	6 hr	300	mg/kg	Middle
3017668005	Rat230_2	123	11	1	Liver	B	omeprazole	OPZ	12	Rat	in vivo	Single	Male	Crj:CD(SD)IGS	Gavage	6	9 hr	300	mg/kg	Middle
3017833005	Rat230_2	123	11	1	Kidney	C	omeprazole	OPZ	12	Rat	in vivo	Single	Male	Crj:CD(SD)IGS	Gavage	6	9 hr	300	mg/kg	Middle
3017668006	Rat230_2	123	11	3	Liver	B	omeprazole	OPZ	12	Rat	in vivo	Single	Male	Crj:CD(SD)IGS	Gavage	6	9 hr	300	mg/kg	Middle
3017833006	Rat230_2	123	11	3	Kidney	B	omeprazole	OPZ	12	Rat	in vivo	Single	Male	Crj:CD(SD)IGS	Gavage	6	9 hr	300	mg/kg	Middle
3017668007	Rat230_2	123	11	5	Liver	B	omeprazole	OPZ	12	Rat	in vivo	Single	Male	Crj:CD(SD)IGS	Gavage	6	9 hr	300	mg/kg	Middle
3017833007	Rat230_2	123	11	5	Kidney	B	omeprazole	OPZ	12	Rat	in vivo	Single	Male	Crj:CD(SD)IGS	Gavage	6	9 hr	300	mg/kg	Middle
3017668017	Rat230_2	123	12	1	Liver	B	omeprazole	OPZ	12	Rat	in vivo	Single	Male	Crj:CD(SD)IGS	Gavage	6	24 hr	300	mg/kg	Middle
3017833017	Rat230_2	123	12	1	Kidney	B	omeprazole	OPZ	12	Rat	in vivo	Single	Male	Crj:CD(SD)IGS	Gavage	6	24 hr	300	mg/kg	Middle
3017668018	Rat230_2	123	12	3	Liver	B	omeprazole	OPZ	12	Rat	in vivo	Single	Male	Crj:CD(SD)IGS	Gavage	6	24 hr	300	mg/kg	Middle
3017833018	Rat230_2	123	12	3	Kidney	C	omeprazole	OPZ	12	Rat	in vivo	Single	Male	Crj:CD(SD)IGS	Gavage	6	24 hr	300	mg/kg	Middle
3017668019	Rat230_2	123	12	5	Liver	B	omeprazole	OPZ	12	Rat	in vivo	Single	Male	Crj:CD(SD)IGS	Gavage	6	24 hr	300	mg/kg	Middle
3017833019	Rat230_2	123	12	5	Kidney	B	omeprazole	OPZ	12	Rat	in vivo	Single	Male	Crj:CD(SD)IGS	Gavage	6	24 hr	300	mg/kg	Middle
3017669002	Rat230_2	123	13	1	Liver	B	omeprazole	OPZ	12	Rat	in vivo	Single	Male	Crj:CD(SD)IGS	Gavage	6	3 hr	1000	mg/kg	High
3017843021	Rat230_2	123	13	1	Kidney	A	omeprazole	OPZ	12	Rat	in vivo	Single	Male	Crj:CD(SD)IGS	Gavage	6	3 hr	1000	mg/kg	High
3017669003	Rat230_2	123	13	2	Liver	B	omeprazole	OPZ	12	Rat	in vivo	Single	Male	Crj:CD(SD)IGS	Gavage	6	3 hr	1000	mg/kg	High
3017843022	Rat230_2	123	13	2	Kidney	B	omeprazole	OPZ	12	Rat	in vivo	Single	Male	Crj:CD(SD)IGS	Gavage	6	3 hr	1000	mg/kg	High
3017669004	Rat230_2	123	13	3	Liver	B	omeprazole	OPZ	12	Rat	in vivo	Single	Male	Crj:CD(SD)IGS	Gavage	6	3 hr	1000	mg/kg	High
3017843023	Rat230_2	123	13	3	Kidney	A	omeprazole	OPZ	12	Rat	in vivo	Single	Male	Crj:CD(SD)IGS	Gavage	6	3 hr	1000	mg/kg	High
3017669014	Rat230_2	123	14	1	Liver	B	omeprazole	OPZ	12	Rat	in vivo	Single	Male	Crj:CD(SD)IGS	Gavage	6	6 hr	1000	mg/kg	High
3017844003	Rat230_2	123	14	1	Kidney	A	omeprazole	OPZ	12	Rat	in vivo	Single	Male	Crj:CD(SD)IGS	Gavage	6	6 hr	1000	mg/kg	High
3017669015	Rat230_2	123	14	2	Liver	B	omeprazole	OPZ	12	Rat	in vivo	Single	Male	Crj:CD(SD)IGS	Gavage	6	6 hr	1000	mg/kg	High
3017844004	Rat230_2	123	14	2	Kidney	B	omeprazole	OPZ	12	Rat	in vivo	Single	Male	Crj:CD(SD)IGS	Gavage	6	6 hr	1000	mg/kg	High
3017669016	Rat230_2	123	14	4	Liver	B	omeprazole	OPZ	12	Rat	in vivo	Single	Male	Crj:CD(SD)IGS	Gavage	6	6 hr	1000	mg/kg	High
3017844005	Rat230_2	123	14	4	Kidney	C	omeprazole	OPZ	12	Rat	in vivo	Single	Male	Crj:CD(SD)IGS	Gavage	6	6 hr	1000	mg/kg	High
3017668008	Rat230_2	123	15	1	Liver	B	omeprazole	OPZ	12	Rat	in vivo	Single	Male	Crj:CD(SD)IGS	Gavage	6	9 hr	1000	mg/kg	High
3017833008	Rat230_2	123	15	1	Kidney	A	omeprazole	OPZ	12	Rat	in vivo	Single	Male	Crj:CD(SD)IGS	Gavage	6	9 hr	1000	mg/kg	High
3017668009	Rat230_2	123	15	3	Liver	B	omeprazole	OPZ	12	Rat	in vivo	Single	Male	Crj:CD(SD)IGS	Gavage	6	9 hr	1000	mg/kg	High
3017833009	Rat230_2	123	15	3	Kidney	A	omeprazole	OPZ	12	Rat	in vivo	Single	Male	Crj:CD(SD)IGS	Gavage	6	9 hr	1000	mg/kg	High
3017668010	Rat230_2	123	15	5	Liver	B	omeprazole	OPZ	12	Rat	in vivo	Single	Male	Crj:CD(SD)IGS	Gavage	6	9 hr	1000	mg/kg	High
3017833010	Rat230_2	123	15	5	Kidney	B	omeprazole	OPZ	12	Rat	in vivo	Single	Male	Crj:CD(SD)IGS	Gavage	6	9 hr	1000	mg/kg	High
3017668020	Rat230_2	123	16	2	Liver	B	omeprazole	OPZ	12	Rat	in vivo	Single	Male	Crj:CD(SD)IGS	Gavage	6	24 hr	1000	mg/kg	High
3017833020	Rat230_2	123	16	2	Kidney	A	omeprazole	OPZ	12	Rat	in vivo	Single	Male	Crj:CD(SD)IGS	Gavage	6	24 hr	1000	mg/kg	High
3017668021	Rat230_2	123	16	3	Liver	B	omeprazole	OPZ	12	Rat	in vivo	Single	Male	Crj:CD(SD)IGS	Gavage	6	24 hr	1000	mg/kg	High
3017833021	Rat230_2	123	16	3	Kidney	C	omeprazole	OPZ	12	Rat	in vivo	Single	Male	Crj:CD(SD)IGS	Gavage	6	24 hr	1000	mg/kg	High
3017668022	Rat230_2	123	16	5	Liver	B	omeprazole	OPZ	12	Rat	in vivo	Single	Male	Crj:CD(SD)IGS	Gavage	6	24 hr	1000	mg/kg	High
3017833022	Rat230_2	123	16	5	Kidney	C	omeprazole	OPZ	12	Rat	in vivo	Single	Male	Crj:CD(SD)IGS	Gavage	6	24 hr	1000	mg/kg	High
3017698023	Rat230_2	124	1	2	Liver	B	omeprazole	OPZ	12	Rat	in vivo	Repeat	Male	Crj:CD(SD)IGS	Gavage	6	4 day	0	mg/kg	Control
3017844030	Rat230_2	124	1	2	Kidney	A	omeprazole	OPZ	12	Rat	in vivo	Repeat	Male	Crj:CD(SD)IGS	Gavage	6	4 day	0	mg/kg	Control
3017698024	Rat230_2	124	1	3	Liver	B	omeprazole	OPZ	12	Rat	in vivo	Repeat	Male	Crj:CD(SD)IGS	Gavage	6	4 day	0	mg/kg	Control
3017845001	Rat230_2	124	1	3	Kidney	B	omeprazole	OPZ	12	Rat	in vivo	Repeat	Male	Crj:CD(SD)IGS	Gavage	6	4 day	0	mg/kg	Control
3017698025	Rat230_2	124	1	4	Liver	B	omeprazole	OPZ	12	Rat	in vivo	Repeat	Male	Crj:CD(SD)IGS	Gavage	6	4 day	0	mg/kg	Control
3017845002	Rat230_2	124	1	4	Kidney	A	omeprazole	OPZ	12	Rat	in vivo	Repeat	Male	Crj:CD(SD)IGS	Gavage	6	4 day	0	mg/kg	Control
3017699005	Rat230_2	124	2	2	Liver	B	omeprazole	OPZ	12	Rat	in vivo	Repeat	Male	Crj:CD(SD)IGS	Gavage	6	8 day	0	mg/kg	Control
3017845012	Rat230_2	124	2	2	Kidney	B	omeprazole	OPZ	12	Rat	in vivo	Repeat	Male	Crj:CD(SD)IGS	Gavage	6	8 day	0	mg/kg	Control
3017699006	Rat230_2	124	2	3	Liver	B	omeprazole	OPZ	12	Rat	in vivo	Repeat	Male	Crj:CD(SD)IGS	Gavage	6	8 day	0	mg/kg	Control
3017845013	Rat230_2	124	2	3	Kidney	A	omeprazole	OPZ	12	Rat	in vivo	Repeat	Male	Crj:CD(SD)IGS	Gavage	6	8 day	0	mg/kg	Control
3017699007	Rat230_2	124	2	5	Liver	B	omeprazole	OPZ	12	Rat	in vivo	Repeat	Male	Crj:CD(SD)IGS	Gavage	6	8 day	0	mg/kg	Control
3017845014	Rat230_2	124	2	5	Kidney	A	omeprazole	OPZ	12	Rat	in vivo	Repeat	Male	Crj:CD(SD)IGS	Gavage	6	8 day	0	mg/kg	Control
3017667006	Rat230_2	124	3	2	Liver	B	omeprazole	OPZ	12	Rat	in vivo	Repeat	Male	Crj:CD(SD)IGS	Gavage	6	15 day	0	mg/kg	Control
3017839011	Rat230_2	124	3	2	Kidney	A	omeprazole	OPZ	12	Rat	in vivo	Repeat	Male	Crj:CD(SD)IGS	Gavage	6	15 day	0	mg/kg	Control
3017667007	Rat230_2	124	3	4	Liver	B	omeprazole	OPZ	12	Rat	in vivo	Repeat	Male	Crj:CD(SD)IGS	Gavage	6	15 day	0	mg/kg	Control
3017839012	Rat230_2	124	3	4	Kidney	A	omeprazole	OPZ	12	Rat	in vivo	Repeat	Male	Crj:CD(SD)IGS	Gavage	6	15 day	0	mg/kg	Control
3017667008	Rat230_2	124	3	5	Liver	B	omeprazole	OPZ	12	Rat	in vivo	Repeat	Male	Crj:CD(SD)IGS	Gavage	6	15 day	0	mg/kg	Control
3017839013	Rat230_2	124	3	5	Kidney	A	omeprazole	OPZ	12	Rat	in vivo	Repeat	Male	Crj:CD(SD)IGS	Gavage	6	15 day	0	mg/kg	Control
3017667018	Rat230_2	124	4	1	Liver	B	omeprazole	OPZ	12	Rat	in vivo	Repeat	Male	Crj:CD(SD)IGS	Gavage	6	29 day	0	mg/kg	Control
3017839023	Rat230_2	124	4	1	Kidney	B	omeprazole	OPZ	12	Rat	in vivo	Repeat	Male	Crj:CD(SD)IGS	Gavage	6	29 day	0	mg/kg	Control
3017667019	Rat230_2	124	4	2	Liver	B	omeprazole	OPZ	12	Rat	in vivo	Repeat	Male	Crj:CD(SD)IGS	Gavage	6	29 day	0	mg/kg	Control
3017839024	Rat230_2	124	4	2	Kidney	C	omeprazole	OPZ	12	Rat	in vivo	Repeat	Male	Crj:CD(SD)IGS	Gavage	6	29 day	0	mg/kg	Control
3017667020	Rat230_2	124	4	4	Liver	B	omeprazole	OPZ	12	Rat	in vivo	Repeat	Male	Crj:CD(SD)IGS	Gavage	6	29 day	0	mg/kg	Control
3017839025	Rat230_2	124	4	4	Kidney	A	omeprazole	OPZ	12	Rat	in vivo	Repeat	Male	Crj:CD(SD)IGS	Gavage	6	29 day	0	mg/kg	Control
3017698026	Rat230_2	124	5	2	Liver	B	omeprazole	OPZ	12	Rat	in vivo	Repeat	Male	Crj:CD(SD)IGS	Gavage	6	4 day	100	mg/kg	Low
3017845003	Rat230_2	124	5	2	Kidney	A	omeprazole	OPZ	12	Rat	in vivo	Repeat	Male	Crj:CD(SD)IGS	Gavage	6	4 day	100	mg/kg	Low
3017698027	Rat230_2	124	5	3	Liver	B	omeprazole	OPZ	12	Rat	in vivo	Repeat	Male	Crj:CD(SD)IGS	Gavage	6	4 day	100	mg/kg	Low
3017845004	Rat230_2	124	5	3	Kidney	C	omeprazole	OPZ	12	Rat	in vivo	Repeat	Male	Crj:CD(SD)IGS	Gavage	6	4 day	100	mg/kg	Low
3017698028	Rat230_2	124	5	5	Liver	B	omeprazole	OPZ	12	Rat	in vivo	Repeat	Male	Crj:CD(SD)IGS	Gavage	6	4 day	100	mg/kg	Low
3017845005	Rat230_2	124	5	5	Kidney	B	omeprazole	OPZ	12	Rat	in vivo	Repeat	Male	Crj:CD(SD)IGS	Gavage	6	4 day	100	mg/kg	Low
3017699008	Rat230_2	124	6	2	Liver	B	omeprazole	OPZ	12	Rat	in vivo	Repeat	Male	Crj:CD(SD)IGS	Gavage	6	8 day	100	mg/kg	Low
3017845015	Rat230_2	124	6	2	Kidney	A	omeprazole	OPZ	12	Rat	in vivo	Repeat	Male	Crj:CD(SD)IGS	Gavage	6	8 day	100	mg/kg	Low
3017699009	Rat230_2	124	6	4	Liver	B	omeprazole	OPZ	12	Rat	in vivo	Repeat	Male	Crj:CD(SD)IGS	Gavage	6	8 day	100	mg/kg	Low
3017845016	Rat230_2	124	6	4	Kidney	A	omeprazole	OPZ	12	Rat	in vivo	Repeat	Male	Crj:CD(SD)IGS	Gavage	6	8 day	100	mg/kg	Low
3017699010	Rat230_2	124	6	5	Liver	B	omeprazole	OPZ	12	Rat	in vivo	Repeat	Male	Crj:CD(SD)IGS	Gavage	6	8 day	100	mg/kg	Low
3017845017	Rat230_2	124	6	5	Kidney	A	omeprazole	OPZ	12	Rat	in vivo	Repeat	Male	Crj:CD(SD)IGS	Gavage	6	8 day	100	mg/kg	Low
3017667009	Rat230_2	124	7	1	Liver	B	omeprazole	OPZ	12	Rat	in vivo	Repeat	Male	Crj:CD(SD)IGS	Gavage	6	15 day	100	mg/kg	Low
3017839014	Rat230_2	124	7	1	Kidney	A	omeprazole	OPZ	12	Rat	in vivo	Repeat	Male	Crj:CD(SD)IGS	Gavage	6	15 day	100	mg/kg	Low
3017667010	Rat230_2	124	7	3	Liver	B	omeprazole	OPZ	12	Rat	in vivo	Repeat	Male	Crj:CD(SD)IGS	Gavage	6	15 day	100	mg/kg	Low
3017839015	Rat230_2	124	7	3	Kidney	C	omeprazole	OPZ	12	Rat	in vivo	Repeat	Male	Crj:CD(SD)IGS	Gavage	6	15 day	100	mg/kg	Low
3017667011	Rat230_2	124	7	5	Liver	B	omeprazole	OPZ	12	Rat	in vivo	Repeat	Male	Crj:CD(SD)IGS	Gavage	6	15 day	100	mg/kg	Low
3017839016	Rat230_2	124	7	5	Kidney	A	omeprazole	OPZ	12	Rat	in vivo	Repeat	Male	Crj:CD(SD)IGS	Gavage	6	15 day	100	mg/kg	Low
3017677016	Rat230_2	124	8	2	Liver	B	omeprazole	OPZ	12	Rat	in vivo	Repeat	Male	Crj:CD(SD)IGS	Gavage	6	29 day	100	mg/kg	Low
3017839026	Rat230_2	124	8	2	Kidney	A	omeprazole	OPZ	12	Rat	in vivo	Repeat	Male	Crj:CD(SD)IGS	Gavage	6	29 day	100	mg/kg	Low
3017667021	Rat230_2	124	8	3	Liver	B	omeprazole	OPZ	12	Rat	in vivo	Repeat	Male	Crj:CD(SD)IGS	Gavage	6	29 day	100	mg/kg	Low
3017839027	Rat230_2	124	8	3	Kidney	A	omeprazole	OPZ	12	Rat	in vivo	Repeat	Male	Crj:CD(SD)IGS	Gavage	6	29 day	100	mg/kg	Low
3017667022	Rat230_2	124	8	4	Liver	B	omeprazole	OPZ	12	Rat	in vivo	Repeat	Male	Crj:CD(SD)IGS	Gavage	6	29 day	100	mg/kg	Low
3017839028	Rat230_2	124	8	4	Kidney	A	omeprazole	OPZ	12	Rat	in vivo	Repeat	Male	Crj:CD(SD)IGS	Gavage	6	29 day	100	mg/kg	Low
3017698029	Rat230_2	124	9	1	Liver	B	omeprazole	OPZ	12	Rat	in vivo	Repeat	Male	Crj:CD(SD)IGS	Gavage	6	4 day	300	mg/kg	Middle
3017845006	Rat230_2	124	9	1	Kidney	A	omeprazole	OPZ	12	Rat	in vivo	Repeat	Male	Crj:CD(SD)IGS	Gavage	6	4 day	300	mg/kg	Middle
3017698030	Rat230_2	124	9	3	Liver	B	omeprazole	OPZ	12	Rat	in vivo	Repeat	Male	Crj:CD(SD)IGS	Gavage	6	4 day	300	mg/kg	Middle
3017845007	Rat230_2	124	9	3	Kidney	C	omeprazole	OPZ	12	Rat	in vivo	Repeat	Male	Crj:CD(SD)IGS	Gavage	6	4 day	300	mg/kg	Middle
3017699001	Rat230_2	124	9	5	Liver	B	omeprazole	OPZ	12	Rat	in vivo	Repeat	Male	Crj:CD(SD)IGS	Gavage	6	4 day	300	mg/kg	Middle
3017845008	Rat230_2	124	9	5	Kidney	A	omeprazole	OPZ	12	Rat	in vivo	Repeat	Male	Crj:CD(SD)IGS	Gavage	6	4 day	300	mg/kg	Middle
3017699011	Rat230_2	124	10	1	Liver	B	omeprazole	OPZ	12	Rat	in vivo	Repeat	Male	Crj:CD(SD)IGS	Gavage	6	8 day	300	mg/kg	Middle
3017845018	Rat230_2	124	10	1	Kidney	A	omeprazole	OPZ	12	Rat	in vivo	Repeat	Male	Crj:CD(SD)IGS	Gavage	6	8 day	300	mg/kg	Middle
3017699012	Rat230_2	124	10	3	Liver	B	omeprazole	OPZ	12	Rat	in vivo	Repeat	Male	Crj:CD(SD)IGS	Gavage	6	8 day	300	mg/kg	Middle
3017845019	Rat230_2	124	10	3	Kidney	A	omeprazole	OPZ	12	Rat	in vivo	Repeat	Male	Crj:CD(SD)IGS	Gavage	6	8 day	300	mg/kg	Middle
3017699013	Rat230_2	124	10	5	Liver	B	omeprazole	OPZ	12	Rat	in vivo	Repeat	Male	Crj:CD(SD)IGS	Gavage	6	8 day	300	mg/kg	Middle
3017845020	Rat230_2	124	10	5	Kidney	A	omeprazole	OPZ	12	Rat	in vivo	Repeat	Male	Crj:CD(SD)IGS	Gavage	6	8 day	300	mg/kg	Middle
3017667012	Rat230_2	124	11	3	Liver	B	omeprazole	OPZ	12	Rat	in vivo	Repeat	Male	Crj:CD(SD)IGS	Gavage	6	15 day	300	mg/kg	Middle
3017839017	Rat230_2	124	11	3	Kidney	A	omeprazole	OPZ	12	Rat	in vivo	Repeat	Male	Crj:CD(SD)IGS	Gavage	6	15 day	300	mg/kg	Middle
3017667013	Rat230_2	124	11	4	Liver	B	omeprazole	OPZ	12	Rat	in vivo	Repeat	Male	Crj:CD(SD)IGS	Gavage	6	15 day	300	mg/kg	Middle
3017839018	Rat230_2	124	11	4	Kidney	A	omeprazole	OPZ	12	Rat	in vivo	Repeat	Male	Crj:CD(SD)IGS	Gavage	6	15 day	300	mg/kg	Middle
3017667014	Rat230_2	124	11	5	Liver	B	omeprazole	OPZ	12	Rat	in vivo	Repeat	Male	Crj:CD(SD)IGS	Gavage	6	15 day	300	mg/kg	Middle
3017839019	Rat230_2	124	11	5	Kidney	A	omeprazole	OPZ	12	Rat	in vivo	Repeat	Male	Crj:CD(SD)IGS	Gavage	6	15 day	300	mg/kg	Middle
3017667023	Rat230_2	124	12	1	Liver	B	omeprazole	OPZ	12	Rat	in vivo	Repeat	Male	Crj:CD(SD)IGS	Gavage	6	29 day	300	mg/kg	Middle
3017839029	Rat230_2	124	12	1	Kidney	B	omeprazole	OPZ	12	Rat	in vivo	Repeat	Male	Crj:CD(SD)IGS	Gavage	6	29 day	300	mg/kg	Middle
3017667024	Rat230_2	124	12	2	Liver	B	omeprazole	OPZ	12	Rat	in vivo	Repeat	Male	Crj:CD(SD)IGS	Gavage	6	29 day	300	mg/kg	Middle
3017839030	Rat230_2	124	12	2	Kidney	A	omeprazole	OPZ	12	Rat	in vivo	Repeat	Male	Crj:CD(SD)IGS	Gavage	6	29 day	300	mg/kg	Middle
3017667025	Rat230_2	124	12	4	Liver	B	omeprazole	OPZ	12	Rat	in vivo	Repeat	Male	Crj:CD(SD)IGS	Gavage	6	29 day	300	mg/kg	Middle
3017840001	Rat230_2	124	12	4	Kidney	B	omeprazole	OPZ	12	Rat	in vivo	Repeat	Male	Crj:CD(SD)IGS	Gavage	6	29 day	300	mg/kg	Middle
3017699002	Rat230_2	124	13	2	Liver	B	omeprazole	OPZ	12	Rat	in vivo	Repeat	Male	Crj:CD(SD)IGS	Gavage	6	4 day	1000	mg/kg	High
3017845009	Rat230_2	124	13	2	Kidney	A	omeprazole	OPZ	12	Rat	in vivo	Repeat	Male	Crj:CD(SD)IGS	Gavage	6	4 day	1000	mg/kg	High
3017699003	Rat230_2	124	13	4	Liver	B	omeprazole	OPZ	12	Rat	in vivo	Repeat	Male	Crj:CD(SD)IGS	Gavage	6	4 day	1000	mg/kg	High
3017845010	Rat230_2	124	13	4	Kidney	B	omeprazole	OPZ	12	Rat	in vivo	Repeat	Male	Crj:CD(SD)IGS	Gavage	6	4 day	1000	mg/kg	High
3017699004	Rat230_2	124	13	5	Liver	B	omeprazole	OPZ	12	Rat	in vivo	Repeat	Male	Crj:CD(SD)IGS	Gavage	6	4 day	1000	mg/kg	High
3017845011	Rat230_2	124	13	5	Kidney	C	omeprazole	OPZ	12	Rat	in vivo	Repeat	Male	Crj:CD(SD)IGS	Gavage	6	4 day	1000	mg/kg	High
3017699014	Rat230_2	124	14	1	Liver	B	omeprazole	OPZ	12	Rat	in vivo	Repeat	Male	Crj:CD(SD)IGS	Gavage	6	8 day	1000	mg/kg	High
3017845021	Rat230_2	124	14	1	Kidney	A	omeprazole	OPZ	12	Rat	in vivo	Repeat	Male	Crj:CD(SD)IGS	Gavage	6	8 day	1000	mg/kg	High
3017699015	Rat230_2	124	14	4	Liver	B	omeprazole	OPZ	12	Rat	in vivo	Repeat	Male	Crj:CD(SD)IGS	Gavage	6	8 day	1000	mg/kg	High
3017845022	Rat230_2	124	14	4	Kidney	B	omeprazole	OPZ	12	Rat	in vivo	Repeat	Male	Crj:CD(SD)IGS	Gavage	6	8 day	1000	mg/kg	High
3017699017	Rat230_2	124	14	5	Liver	B	omeprazole	OPZ	12	Rat	in vivo	Repeat	Male	Crj:CD(SD)IGS	Gavage	6	8 day	1000	mg/kg	High
3017845023	Rat230_2	124	14	5	Kidney	A	omeprazole	OPZ	12	Rat	in vivo	Repeat	Male	Crj:CD(SD)IGS	Gavage	6	8 day	1000	mg/kg	High
3017667015	Rat230_2	124	15	1	Liver	B	omeprazole	OPZ	12	Rat	in vivo	Repeat	Male	Crj:CD(SD)IGS	Gavage	6	15 day	1000	mg/kg	High
3017839020	Rat230_2	124	15	1	Kidney	A	omeprazole	OPZ	12	Rat	in vivo	Repeat	Male	Crj:CD(SD)IGS	Gavage	6	15 day	1000	mg/kg	High
3017667016	Rat230_2	124	15	4	Liver	B	omeprazole	OPZ	12	Rat	in vivo	Repeat	Male	Crj:CD(SD)IGS	Gavage	6	15 day	1000	mg/kg	High
3017839021	Rat230_2	124	15	4	Kidney	A	omeprazole	OPZ	12	Rat	in vivo	Repeat	Male	Crj:CD(SD)IGS	Gavage	6	15 day	1000	mg/kg	High
3017667017	Rat230_2	124	15	5	Liver	B	omeprazole	OPZ	12	Rat	in vivo	Repeat	Male	Crj:CD(SD)IGS	Gavage	6	15 day	1000	mg/kg	High
3017839022	Rat230_2	124	15	5	Kidney	A	omeprazole	OPZ	12	Rat	in vivo	Repeat	Male	Crj:CD(SD)IGS	Gavage	6	15 day	1000	mg/kg	High
3017667026	Rat230_2	124	16	2	Liver	B	omeprazole	OPZ	12	Rat	in vivo	Repeat	Male	Crj:CD(SD)IGS	Gavage	6	29 day	1000	mg/kg	High
3017840002	Rat230_2	124	16	2	Kidney	B	omeprazole	OPZ	12	Rat	in vivo	Repeat	Male	Crj:CD(SD)IGS	Gavage	6	29 day	1000	mg/kg	High
3017667027	Rat230_2	124	16	4	Liver	B	omeprazole	OPZ	12	Rat	in vivo	Repeat	Male	Crj:CD(SD)IGS	Gavage	6	29 day	1000	mg/kg	High
3017840003	Rat230_2	124	16	4	Kidney	A	omeprazole	OPZ	12	Rat	in vivo	Repeat	Male	Crj:CD(SD)IGS	Gavage	6	29 day	1000	mg/kg	High
3017667028	Rat230_2	124	16	5	Liver	B	omeprazole	OPZ	12	Rat	in vivo	Repeat	Male	Crj:CD(SD)IGS	Gavage	6	29 day	1000	mg/kg	High
3017840004	Rat230_2	124	16	5	Kidney	A	omeprazole	OPZ	12	Rat	in vivo	Repeat	Male	Crj:CD(SD)IGS	Gavage	6	29 day	1000	mg/kg	High
3017669017	Rat230_2	125	1	2	Liver	B	ethionine	ET	13	Rat	in vivo	Single	Male	Crj:CD(SD)IGS	Gavage	6	3 hr	0	mg/kg	Control
3017437026	Rat230_2	125	1	2	Kidney	A	ethionine	ET	13	Rat	in vivo	Single	Male	Crj:CD(SD)IGS	Gavage	6	3 hr	0	mg/kg	Control
3017669018	Rat230_2	125	1	3	Liver	B	ethionine	ET	13	Rat	in vivo	Single	Male	Crj:CD(SD)IGS	Gavage	6	3 hr	0	mg/kg	Control
3017437027	Rat230_2	125	1	3	Kidney	A	ethionine	ET	13	Rat	in vivo	Single	Male	Crj:CD(SD)IGS	Gavage	6	3 hr	0	mg/kg	Control
3017669019	Rat230_2	125	1	5	Liver	B	ethionine	ET	13	Rat	in vivo	Single	Male	Crj:CD(SD)IGS	Gavage	6	3 hr	0	mg/kg	Control
3017437028	Rat230_2	125	1	5	Kidney	C	ethionine	ET	13	Rat	in vivo	Single	Male	Crj:CD(SD)IGS	Gavage	6	3 hr	0	mg/kg	Control
3017669029	Rat230_2	125	2	1	Liver	B	ethionine	ET	13	Rat	in vivo	Single	Male	Crj:CD(SD)IGS	Gavage	6	6 hr	0	mg/kg	Control
3017438008	Rat230_2	125	2	1	Kidney	A	ethionine	ET	13	Rat	in vivo	Single	Male	Crj:CD(SD)IGS	Gavage	6	6 hr	0	mg/kg	Control
3017669030	Rat230_2	125	2	2	Liver	B	ethionine	ET	13	Rat	in vivo	Single	Male	Crj:CD(SD)IGS	Gavage	6	6 hr	0	mg/kg	Control
3017438009	Rat230_2	125	2	2	Kidney	B	ethionine	ET	13	Rat	in vivo	Single	Male	Crj:CD(SD)IGS	Gavage	6	6 hr	0	mg/kg	Control
3017670001	Rat230_2	125	2	5	Liver	B	ethionine	ET	13	Rat	in vivo	Single	Male	Crj:CD(SD)IGS	Gavage	6	6 hr	0	mg/kg	Control
3017438010	Rat230_2	125	2	5	Kidney	A	ethionine	ET	13	Rat	in vivo	Single	Male	Crj:CD(SD)IGS	Gavage	6	6 hr	0	mg/kg	Control
3017671005	Rat230_2	125	3	1	Liver	B	ethionine	ET	13	Rat	in vivo	Single	Male	Crj:CD(SD)IGS	Gavage	6	9 hr	0	mg/kg	Control
3017483030	Rat230_2	125	3	1	Kidney	C	ethionine	ET	13	Rat	in vivo	Single	Male	Crj:CD(SD)IGS	Gavage	6	9 hr	0	mg/kg	Control
3017671006	Rat230_2	125	3	2	Liver	B	ethionine	ET	13	Rat	in vivo	Single	Male	Crj:CD(SD)IGS	Gavage	6	9 hr	0	mg/kg	Control
3017484001	Rat230_2	125	3	2	Kidney	A	ethionine	ET	13	Rat	in vivo	Single	Male	Crj:CD(SD)IGS	Gavage	6	9 hr	0	mg/kg	Control
3017671007	Rat230_2	125	3	5	Liver	B	ethionine	ET	13	Rat	in vivo	Single	Male	Crj:CD(SD)IGS	Gavage	6	9 hr	0	mg/kg	Control
3017484002	Rat230_2	125	3	5	Kidney	C	ethionine	ET	13	Rat	in vivo	Single	Male	Crj:CD(SD)IGS	Gavage	6	9 hr	0	mg/kg	Control
3017671017	Rat230_2	125	4	2	Liver	B	ethionine	ET	13	Rat	in vivo	Single	Male	Crj:CD(SD)IGS	Gavage	6	24 hr	0	mg/kg	Control
3017484012	Rat230_2	125	4	2	Kidney	C	ethionine	ET	13	Rat	in vivo	Single	Male	Crj:CD(SD)IGS	Gavage	6	24 hr	0	mg/kg	Control
3017671018	Rat230_2	125	4	3	Liver	B	ethionine	ET	13	Rat	in vivo	Single	Male	Crj:CD(SD)IGS	Gavage	6	24 hr	0	mg/kg	Control
3017484013	Rat230_2	125	4	3	Kidney	A	ethionine	ET	13	Rat	in vivo	Single	Male	Crj:CD(SD)IGS	Gavage	6	24 hr	0	mg/kg	Control
3017671019	Rat230_2	125	4	4	Liver	B	ethionine	ET	13	Rat	in vivo	Single	Male	Crj:CD(SD)IGS	Gavage	6	24 hr	0	mg/kg	Control
3017484014	Rat230_2	125	4	4	Kidney	A	ethionine	ET	13	Rat	in vivo	Single	Male	Crj:CD(SD)IGS	Gavage	6	24 hr	0	mg/kg	Control
3017669020	Rat230_2	125	5	1	Liver	B	ethionine	ET	13	Rat	in vivo	Single	Male	Crj:CD(SD)IGS	Gavage	6	3 hr	25	mg/kg	Low
3017437029	Rat230_2	125	5	1	Kidney	A	ethionine	ET	13	Rat	in vivo	Single	Male	Crj:CD(SD)IGS	Gavage	6	3 hr	25	mg/kg	Low
3017669021	Rat230_2	125	5	3	Liver	B	ethionine	ET	13	Rat	in vivo	Single	Male	Crj:CD(SD)IGS	Gavage	6	3 hr	25	mg/kg	Low
3017437030	Rat230_2	125	5	3	Kidney	C	ethionine	ET	13	Rat	in vivo	Single	Male	Crj:CD(SD)IGS	Gavage	6	3 hr	25	mg/kg	Low
3017669022	Rat230_2	125	5	4	Liver	B	ethionine	ET	13	Rat	in vivo	Single	Male	Crj:CD(SD)IGS	Gavage	6	3 hr	25	mg/kg	Low
3017438001	Rat230_2	125	5	4	Kidney	B	ethionine	ET	13	Rat	in vivo	Single	Male	Crj:CD(SD)IGS	Gavage	6	3 hr	25	mg/kg	Low
3017670002	Rat230_2	125	6	1	Liver	B	ethionine	ET	13	Rat	in vivo	Single	Male	Crj:CD(SD)IGS	Gavage	6	6 hr	25	mg/kg	Low
3017438011	Rat230_2	125	6	1	Kidney	A	ethionine	ET	13	Rat	in vivo	Single	Male	Crj:CD(SD)IGS	Gavage	6	6 hr	25	mg/kg	Low
3017698020	Rat230_2	125	6	3	Liver	B	ethionine	ET	13	Rat	in vivo	Single	Male	Crj:CD(SD)IGS	Gavage	6	6 hr	25	mg/kg	Low
3017438012	Rat230_2	125	6	3	Kidney	A	ethionine	ET	13	Rat	in vivo	Single	Male	Crj:CD(SD)IGS	Gavage	6	6 hr	25	mg/kg	Low
3017670004	Rat230_2	125	6	4	Liver	B	ethionine	ET	13	Rat	in vivo	Single	Male	Crj:CD(SD)IGS	Gavage	6	6 hr	25	mg/kg	Low
3017438013	Rat230_2	125	6	4	Kidney	B	ethionine	ET	13	Rat	in vivo	Single	Male	Crj:CD(SD)IGS	Gavage	6	6 hr	25	mg/kg	Low
3017671008	Rat230_2	125	7	2	Liver	B	ethionine	ET	13	Rat	in vivo	Single	Male	Crj:CD(SD)IGS	Gavage	6	9 hr	25	mg/kg	Low
[truncated: 22,024 more rows]
